# Supplementary material for: A maize landrace introgression library reveals a negative effect of root‐to‐shoot ratio on water‐use efficiency
Source: Plant Genome. 2025 Apr 25;18(2):e70036. doi: 10.1002/tpg2.70036 (PMC12032046; doi:10.1002/tpg2.70036)
Supplement: Supplementary file 2 — Supplementary Table S1. Broad‐sense heritability of each trait. [file TPG2-18-e70036-s001.xlsx]

## Sheet: Foglio1
Supplementary Table S1. Broad-sense heritability of each trait after micro-environmental effects correction. The technique resulting in higher broad-sense heritability (bold) was adopted for subsequent analysis.
Trait	None	MM	MAP	MAG	MM+MAP	MM+MAG	MAP+MM	MAG+MM
Early vigor	0.81	0.84	0.82	0.89	0.86	0.9	0.87	0.92
Biomass accumulation ww	0.78899	0.864847	0.83082	0.875405	0.85983	0.892482	0.846879	0.89296
Biomass accumulation wd	0.794657	0.829847	0.796085	0.853521	0.823864	0.874067	0.820754	0.875778
Biomass accumulation response wd	0.67	0.71	0.7	0.73	0.75	0.77	0.74	0.76
Water use ww	0.806248	0.90833	0.857525	0.904623	0.89575	0.92723	0.884271	0.928653
Water use wd	0.757255	0.811771	0.781614	0.829509	0.813752	0.853743	0.815957	0.864311
Water use response wd	0.71	0.78	0.75	0.79	0.78	0.8	0.79	0.83
Transpiration ww	0.792797	0.847015	0.79844	0.844143	0.848574	0.884098	0.848159	0.886141
Transpiration wd	0.662343	0.710831	0.661248	0.750042	0.720239	0.779111	0.688914	0.777585
Transpiration response wd	0.72	0.82	0.79	0.81	0.85	0.88	0.84	0.86
WUE ww	0.81909	0.854189	0.806759	0.8558	0.836275	0.872562	0.829957	0.878809
WUE wd	0.798278	0.83859	0.774707	0.851133	0.819477	0.878212	0.805454	0.879105
Leaf appearance rate	0.855293	0.902341	0.870682	0.911413	0.887533	0.916775	0.874923	0.913938
None: no correction performed.
MM: mixed model using rows and columns of the experimental greed as fixed effects and genotype as random effect.
MAP: moving average of deviations from population mean within a 3x3 pots grid
MAG: moving average of deviations from genotype mean within a 3x3 pots grid
