# Supplementary material for: A maize landrace introgression library reveals a negative effect of root‐to‐shoot ratio on water‐use efficiency
Source: Plant Genome. 2025 Apr 25;18(2):e70036. doi: 10.1002/tpg2.70036 (PMC12032046; doi:10.1002/tpg2.70036)
Supplement: Supplementary file 3 — Supplementary Table S2. Number of brace roots and brace root nodes of the introgression lines with low root‐to‐shoot ratio and B73. [file TPG2-18-e70036-s002.xlsx]

## Sheet: Sheet1
Supplementary Table S2. Number of brace roots and brace root nodes of the introgression lines with low root-to-shoot ratio and B73. Dunnet’s comparison of three IL with the recurrent parent B73 for number of brace roots (NBR) and number of nodes with brace roots (NBRN). Asterisks indicate statistical significance (* p < 0,05 , ** p<0,01, *** p<0,001)
ID	Introgression	NBR	sd	NBRN	sd
B73	/	17.86	± 1,74	2.6	± 0,27
IL56	Q18	14,72*	± 1,76	2.33	± 0,42
IL57	Q1-Q18	11,05***	± 2,27	1,88*	± 0,34
IL64	Q1	16.11	± 1,73	2.5	± 0,34
