# Supplementary material for: A maize landrace introgression library reveals a negative effect of root‐to‐shoot ratio on water‐use efficiency
Source: Plant Genome. 2025 Apr 25;18(2):e70036. doi: 10.1002/tpg2.70036 (PMC12032046; doi:10.1002/tpg2.70036)
Supplement: Supplementary file 4 — Supplementary Table S3. Dunnet's test of the comparisons between the introgression library and B73. [file TPG2-18-e70036-s003.xlsx]

## Sheet: dunnett_final
Supplemetary Table S3. Dunnet's test between lines of the IL vs. the recurrent parent B73. Effects are referred to the recipient parent B73. Biomass accoumulation (BA), daily water use (WU), specific transpiration (T) and water use efficienci (WUE) were coestimated in well watered (WW) and water deficit (WD) conditions.
Early vigor (EV) was assessed before WD was applied. Leaf apearance rate (LAR) was measured on ww plants only. The suffix "_res" indicates normalized response to wd. Days per pollen shed (DPS) was assessed in Salvi et al. 2011; embrional root dry weight (ERDWppr), shoot dry wwight (STDWppr) and root to shot ratio (R.ST) were assessed at seedling stage in "paper roll" experimental settings (Salvi …
Maize BIN position of the introgressed fragments are reported for each line
		WW												WD
	Genotype	EV (g)		BA (g/day)		WU (g/day)		T (g/cm2)		WUE (g/g)		LAR (leaves/day)		BA (g/day)		WU (g/day)		T (g/cm2)		WUE (g/g)		BA_res		WU_res		T_res		DPS		ERDWppr		STDWppr		R.STppr		Introgressed segment BIN
		Effect	p-value	Effect	p-value	Effect	p-value	Effect	p-value	Effect	p-value	Effect	p-value	Effect	p-value	Effect	p-value	Effect	p-value	Effect	p-value	Effect	p-value	Effect	p-value	Effect	p-value	Effect	p-value	Effect	p-value	Effect	p-value	Effect	p-value
	IL01	2.4783	1	-0.308998	1	-1.44731	1	0.000763894	0.5671	-0.00185814	1	0.00156163	1	-0.0799462	1	-0.81308	1	-0.000687015	0.9385	-0.00113285	1	-0.0228606	1	-0.10597	0.9999	-0.390968	0.0028	0.05	1	-0.576	1	-4.666	0.505559	0.13	0.673603	1.01|2.08|4.01|4.02|4.03|5.05|5.06|8|8.01
	IL03	7.71341	0.0053	2.65309	0.0218	24.9892	0.0105	0.000485	0.9965	0.00708489	0.4777	0.00284207	1	-0.0692105	1	5.38673	0.9998	-0.00109988	0.128	-0.00155893	1	-0.30542	0.0113	-0.151408	0.8723	-0.429019	0.0002	-3.45	0.0540861	-7.3535	0.0059683	3.001	0.983271	-0.2795	0.00270079	1.01|1.02|1.03|4.09|4.1|6.05|6.06|8|8.01|8.02|8.03
	IL04	1.89796	1	1.27783	0.9086	18.3221	0.1837	0.000857967	0.3677	0.00152147	1	-0.00241219	1	-0.0643428	1	2.74193	1	-0.000568416	0.9935	-0.000548229	1	-0.183438	0.5919	-0.144217	0.9228	-0.390522	0.0012	3.55	0.0408057	-1.457	1	-2.11	0.999987	0.015	1	1.03|1.04|6|8|8.01
	IL05	3.27538	0.9821	1.73133	0.44	12.5081	0.7916	-0.00015106	1	0.00610564	0.7376	0.00691391	0.8824	-0.271534	1	-8.38138	0.8421	-0.00163953	0.0016	-0.000274639	1	-0.288916	0.0375	-0.316809	0.0085	-0.421153	0.0007	-0.45	1	0.8755	1	-2.7005	0.996727	0.1155	0.839293	1.05|1.06|1.07|4.05|4.06
	IL06	1.32439	1	1.25742	0.9231	8.94531	0.9974	0.000208253	1	0.00434923	0.9951	-0.00380614	1	0.344477	0.9996	0.96677	1	-0.000374879	1	0.00307626	0.8171	-0.0367384	1	-0.0844582	1	-0.190621	0.8031	-2.45	0.434867	-0.2495	1	-5.888	0.17642	0.1895	0.134368	1.04|1.05|1.06|1.07|1.11|1.12|4.05|4.06|4.07
	IL07	2.6032	0.9998	1.97403	0.2379	18.5333	0.1702	-0.000206532	1	0.00513059	0.941	0.000579432	1	-0.0644556	1	-2.33093	1	-0.0020048	0	0.000954063	1	-0.242414	0.1291	-0.238974	0.1172	-0.509402	0	-3.95	0.0131511	-2.4995	0.989917	-0.763	1	-0.055	1	1.04|1.05|1.06|1.07|1.11|1.12|4.05|4.06|4.07
	IL08	-0.348423	1	-0.826868	1	-20.0352	0.0983	-0.00074843	0.6051	0.000929401	1	-0.00198968	1	-0.135391	1	-0.612001	1	-0.000225872	1	-0.000518262	1	0.0677263	1	0.30572	0.0136	0.222364	0.5152	-1.95	0.808327	-4.8655	0.223407	-7.5665	0.0245477	0.0745	0.999632	1.06|1.07|1.08|1.1|1.11|1.12
	IL09	-3.08422	0.9938	-0.118315	1	-13.7789	0.6329	-0.000418404	0.9999	0.0037595	0.9998	0.000268098	1	-0.891778	0.0459	-21.3592	0.0002	-0.00177961	0.0009	-0.00217928	0.9997	-0.328426	0.0146	-0.320861	0.0145	-0.385912	0.0075	0.05	1	-0.9995	1	1.4245	1	-0.0625	0.999996	1.05|10.06
	IL10	-1.11262	1	-0.596211	1	-14.0836	0.5945	0.000708759	0.6989	0.000139862	1	0.00201152	1	-0.176291	1	-10.726	0.3112	-0.000458789	1	0.0020481	0.9994	0.012327	1	-0.0948981	1	-0.331088	0.017	-1.7	0.944618	-0.034	1	0.6465	1	-0.0175	1	1.05|1.07|1.08|1.09|7.04|10.06
	IL11	1.20201	1	-0.830513	1	-0.101682	1	-9.4074e-05	1	-0.00492199	0.9644	0.00784962	0.7042	-0.657232	0.2548	-6.84638	0.9759	-0.00102717	0.2104	-0.00379955	0.3413	-0.156214	0.8662	-0.167544	0.7144	-0.267163	0.1446	-1.2	0.99991	-2.687	0.97258	-1.9715	0.999998	-0.028	1	1.05|1.08|1.09|3.03|3.04
	IL12	2.63803	0.9997	0.342052	1	-0.619049	1	-0.00126839	0.0194	0.000839372	1	2.564e-05	1	0.250307	1	-0.55835	1	-0.00165151	0.0013	0.00291959	0.8856	0.045307	1	-0.00430923	1	-0.0464169	1	3.8	0.0201662	-0.6315	1	-2.749	0.995604	0.0635	0.999993	1.11|1.12|7
	IL13	11.4983	0	3.0662	0.0031	15.6529	0.4088	1.25198e-05	1	0.0114849	0.0142	0.00493367	0.9995	-0.358855	0.9973	-11.2175	0.2392	-0.00237917	0	0.000668266	1	-0.417413	0	-0.389679	0.0001	-0.655819	0	-1.45	0.994318	-3.833	0.587872	1.362	1	-0.1485	0.452632	2.03|2.04|2.07|2.08|5.05|5.06|8.06|8.07|8.08|10.02|10.03
	IL14	4.66794	0.6151	1.60215	0.5772	-2.25861	1	0.000391383	1	0.00919589	0.1197	-0.00387118	1	-0.365147	0.9995	-10.467	0.5364	-0.00173326	0.0014	-0.000490025	1	-0.30657	0.034	-0.222368	0.3486	-0.569367	0	-1.2	0.99991	2.313	0.997099	1.48	1	0.0315	1	2.02|2.03|2.04|4.01|4.02|10.06|10.07
	IL16	6.65468	0.0365	3.04589	0.0035	30.3658	0.0004	0.00131618	0.012	0.00747259	0.3863	0.00289691	1	0.471565	0.8539	11.3425	0.2231	-0.00040499	1	0.00138222	1	-0.170992	0.7261	-0.124648	0.9905	-0.432309	0.0002	1.8	0.900211	0.679	1	5.978	0.160858	-0.116	0.833431	2.04|2.05|2.06|4.1|8.03|9|9.01
	IL17	-9.70507	0	-0.589288	1	-18.7795	0.1957	0.000969167	0.2386	0.00185485	1	-0.0180817	0.0008	-0.901253	0.0133	-20.9488	0	-0.000968714	0.3001	-0.00239796	0.9847	-0.285069	0.0268	-0.27869	0.0259	-0.492452	0	-0.45	1	-2.687	0.97249	-4.0755	0.726371	0.035	1	2.05|2.06|2.07|2.08|6.07|6.08
	IL18	-6.30814	0.1168	-1.2684	0.9658	-11.4443	0.9578	0.000113239	1	-0.00440247	0.9987	-0.003122	1	-0.82008	0.0636	-20.8435	0.0001	-0.00048552	0.9999	-0.0017046	1	-0.143732	0.9693	-0.357869	0.0012	-0.38406	0.0037	0.55	1	NA	NA	NA	NA	NA	NA	2.06|2.07|2.08|6.07|6.08
	IL19	4.75724	0.4403	1.05331	0.9938	-0.925759	1	-0.000264747	1	0.00626996	0.6942	-0.000104735	1	0.340762	0.9991	-2.8186	1	-0.00119914	0.0599	0.00464903	0.0837	-0.0247232	1	-0.0597548	1	-0.261329	0.1709	-3.45	0.0540098	-4.4245	0.353144	-4.4255	0.594705	-0.0165	1	1.04|1.05|1.06|3|3.01|3.02|3.03|4.07|4.08|4.09|4.1|5.01|5.02|7.03
	IL20	5.99636	0.1011	1.73011	0.4446	-2.06131	1	-0.000662285	0.805	0.0108884	0.0265	0.0114886	0.1278	0.385181	0.9894	-0.155948	1	-0.00104739	0.1839	0.00439378	0.1336	-0.0702918	1	0.0314651	1	-0.0765515	1	-0.7	1	2.0355	0.99978	2.445	0.999531	-0.0015	1	3.02|3.03|5.01|7.04
	IL21	3.09266	0.9958	1.05918	0.9931	1.87956	1	-3.68683e-05	1	0.00564719	0.8489	-0.00328902	1	-0.461588	0.9596	-7.85273	0.9556	-0.00128219	0.0771	-0.00173369	1	-0.289182	0.0629	-0.212428	0.4337	-0.347428	0.0293	-1.95	0.808599	2.045	0.999752	-2.772	0.994858	0.1625	0.312877	3.02|3.03|3.04
	IL22	3.46609	0.9585	1.04492	0.9947	16.1768	0.3557	0.000320253	1	0.00117965	1	0.00146552	1	-0.171328	1	-0.932345	1	-0.00024129	1	-0.00037897	1	-0.188685	0.7184	-0.200165	0.5516	-0.177587	0.942	-1.45	0.994334	-4.534	0.316979	-6.881	0.058195	0.0705	0.999896	2.03|2.04|3.03|3.04
	IL23	-4.96401	0.3599	-2.40029	0.0593	-13.6056	0.6564	8.90351e-05	1	-0.0109951	0.0237	-0.019372	0.0001	-1.01714	0.0021	-11.9535	0.1553	-0.000283486	1	-0.00598513	0.0037	-0.0200667	1	-0.11284	0.9987	-0.119946	0.9998	-0.95	1	1.513	1	-3.5595	0.891871	0.164	0.300005	2.03|3.03|3.04
	IL24	-5.48807	0.1988	-1.97433	0.2381	-32.2566	0.0001	0.000524773	0.9858	-0.0048076	0.9745	-0.0339193	0	-1.32161	0	-22.0216	0	-0.000388283	1	-0.00647604	0.0009	-0.261571	0.0668	-0.124711	0.9904	-0.261086	0.1718	1.3	0.999364	0.075	1	-6.658	0.0759133	0.2345	0.0229107	3.04|3.05|3.06
	IL25	1.26157	1	-1.29695	0.9254	-18.2519	0.2306	0.00094808	0.2684	-0.00422785	0.9986	-0.0122242	0.1041	-0.756757	0.1286	-22.5612	0	-0.0019628	0	-0.000350787	1	-0.100888	1	-0.320147	0.0073	-0.711414	0	-3.45	0.0538158	1.1255	1	-5.7005	0.212244	0.2325	0.0250789	3.03|3.04|3.05|3.06|3.07|4.01|8.01|8.02
	IL26	2.08768	1	-0.874463	1	0.0686242	1	0.000624862	0.9129	-0.0055157	0.9108	8.74857e-05	1	-1.27547	0	-25.0206	0	-0.00205587	0	-0.00455823	0.1401	-0.389298	0.0004	-0.555993	0	-0.687919	0	-3.45	0.0535664	-1.826	0.999985	-3.3255	0.9431	0.041	1	1.03|3.03|3.04|3.05|3.06|3.07|4.01|8.01|8.02
	IL27	3.03239	0.9934	-0.540624	1	-12.8234	0.7542	0.000140992	1	-0.000247634	1	-0.00987211	0.3126	-1.15437	0.0002	-24.0271	0	-0.00225917	0	-0.00434397	0.1463	-0.378177	0.0003	-0.414696	0	-0.648982	0	-2.45	0.434278	-10.5245	9.94529e-06	-9.363	0.00151559	-0.094	0.979478	1.03|3.03|3.04|3.05|3.06|3.07|4|4.01|7.03|7.04
	IL28	8.09686	0.0023	1.88867	0.3001	19.556	0.1183	0.00093558	0.2397	0.00417969	0.9978	0.0042274	1	-0.0777104	1	-3.22723	1	-0.0013823	0.0114	0.000556525	1	-0.245723	0.1159	-0.272299	0.0337	-0.579697	0	-4.45	0.00235773	-7.0135	0.0105977	-2.131	0.999982	-0.1665	0.279574	1.02|1.03|1.1|1.11|3.06|3.07|8.02|8.03|8.04
	IL29	-3.01169	0.9942	-0.357522	1	-13.7875	0.6318	0.00035198	1	0.00100926	1	-0.00175282	1	-0.463382	0.8765	-10.4682	0.3531	-0.00146646	0.0048	-0.00137743	1	-0.133705	0.9804	-0.08623	1	-0.491786	0	-0.7	1	3.0285	0.903515	-0.9365	1	0.124	0.745731	4.01|4.02|4.03
	IL30	4.60574	0.544	0.844768	1	-1.52105	1	0.000113506	1	0.00456906	0.9883	0.00730277	0.8156	-0.257218	1	-5.18893	1	-0.00133842	0.0295	-0.000518824	1	-0.203154	0.4712	-0.108925	0.9998	-0.400347	0.0017	-0.2	1	-2.053	0.999733	-5.9775	0.161036	0.1235	0.750381	2.01|2.02|4.04|4.05|4.07|4.08|4.09|4.1|5.07
	IL31	4.00024	0.8089	2.43898	0.0512	40.4274	0	0.00124697	0.024	0.00256957	1	0.0110708	0.1635	-0.105941	1	-3.94794	1	-0.00158747	0.0028	0.000727047	1	-0.302291	0.0221	-0.425602	0	-0.660909	0	-0.45	1	1.042	1	-2.638	0.997854	0.115	0.84363	4.04|4.05|4.06|4.07|4.08|4.09
	IL32	5.85835	0.1228	2.31728	0.08	27.5306	0.0026	0.000596269	0.9231	0.00463896	0.985	0.010678	0.2044	0.0799006	1	3.17005	1	-0.000851349	0.5456	-0.000112825	1	-0.232641	0.1753	-0.226916	0.1738	-0.394849	0.0012	1.05	0.999998	0.2505	1	-3.463	0.915645	0.1155	0.838372	3.01|4.07|4.08
	IL33	-1.12828	1	0.234849	1	7.85095	0.9999	0.000760099	0.5768	-0.00138339	1	-0.0115324	0.1241	-0.419683	0.9786	-4.62777	1	-0.000736657	0.8701	-0.00142196	1	-0.178403	0.7267	-0.179652	0.6648	-0.399215	0.0019	0.8	1	2.063	0.999696	0.362	1	0.0565	1	2.01|2.02|4.05|4.06|4.07|4.08|4.09|5.07
	IL34	4.82483	0.4131	2.20808	0.1157	10.4894	0.9627	0.000450745	0.9993	0.00779092	0.322	-0.00233978	1	-0.0332897	1	0.706445	1	-0.000849831	0.5506	-3.96023e-05	1	-0.245398	0.1171	-0.0848342	1	-0.365753	0.0041	-1.7	0.945079	-2.7585	0.962811	-2.3165	0.999856	-0.023	1	1.11|1.12|5.01|5.02|5.03|10.01|10.02|10.03
	IL35	0.765795	1	0.237941	1	-12.3679	0.8079	0.000104227	1	0.00431489	0.9958	-0.00535422	0.9969	0.0831248	1	-0.879566	1	-0.000697479	0.8842	0.0015091	1	-0.00253003	1	0.156668	0.8273	-0.236854	0.3165	0.3	1	-2.9995	0.911609	-6.3255	0.111282	0.1015	0.949233	5.03|5.04|10
	IL36	-0.818866	1	0.985999	0.9983	12.2191	0.8253	0.00150153	0.0019	0.0019416	1	0.00173917	1	-0.0701473	1	-5.26091	0.9999	0.000142132	1	0.00121847	1	-0.150297	0.9091	-0.254237	0.0685	-0.340495	0.0118	0.8	1	1.4825	1	1.496	1	0.007	1	5.03|5.04|5.05|10.02|10.03
	IL39	4.10588	0.7661	0.259606	1	2.49927	1	0.000301273	1	0.000116604	1	-0.00024386	1	0.470149	0.9071	7.08265	0.9788	-0.00011595	1	0.00280857	0.9245	0.150605	0.9428	0.131169	0.989	-0.130297	0.9995	-1.45	0.994327	-1.576	1	1.3105	1	-0.079	0.998764	5.08|5.09|8.01|8.02
	IL40	5.84236	0.1465	0.415606	1	20.8044	0.0726	0.000688547	0.7463	-0.0037162	0.9999	0.00429631	1	0.313922	1	-0.946356	1	-0.00130666	0.0645	0.00387512	0.4828	0.0651827	1	-0.229843	0.2924	-0.519381	0	0.8	1	-6.9015	0.0130284	-8.531	0.00611504	0.0345	1	5.04|5.07|5.08|5.09|9.06|9.07
	IL41	0.701505	1	0.609902	1	-3.39408	1	0.000401821	1	0.00389809	0.9995	0.00197479	1	0.163124	1	-4.80521	1	-0.000148636	1	0.00363083	0.6127	-0.0190474	1	-0.09047	1	-0.164618	0.9797	1.05	0.999998	-9.3955	0.000158393	-10.3045	0.000331206	-0.0045	1	1.07|6.04|6.05|7.05|7.06
	IL42	3.22142	0.9811	1.98307	0.2318	9.57519	0.9906	0.000112178	1	0.00782762	0.3139	0.00601819	0.9766	-0.0735405	1	-7.21991	0.9496	-0.000966484	0.3044	0.00207051	0.9992	-0.248586	0.1053	-0.264165	0.0466	-0.307445	0.0406	-0.7	1	-1.076	1	-6.77	0.0668236	0.1945	0.112589	5.03|6.04|6.05
	IL43	3.35592	0.9648	-0.0442546	1	5.39079	1	0.000155098	1	-0.00304476	1	-0.00982895	0.3199	-0.289619	1	-8.53336	0.7486	-0.00208116	0	-0.000617375	1	-0.0759621	1	-0.256069	0.0635	-0.614485	0	0.05	1	-4.33	0.387059	-3.8165	0.81638	-0.0315	1	1.06|1.07|6.05
	IL44	6.701	0.0337	1.97084	0.2405	10.065	0.9792	-7.61462e-05	1	0.00753631	0.3738	5.82331e-06	1	0.580825	0.478	2.87057	1	-0.000397801	1	0.00517585	0.028	-0.0321468	1	-0.0477857	1	-0.105365	1	5.3	0.000113108	NA	NA	NA	NA	NA	NA	6.05
	IL47	3.7256	0.8781	2.29952	0.0451	24.6384	0.0123	0.000244137	1	0.00531722	0.9126	0.0126012	0.061	0.178637	1	7.84083	0.8745	-0.00139954	0.0094	-0.000200181	1	-0.201961	0.4015	-0.103006	0.9999	-0.457503	0	NA	NA	-16.6235	1.66422e-13	-11.9515	1.01492e-05	-0.2935	0.00121078	1.11|9|9.01
	IL48	5.79863	0.1333	1.89901	0.2923	1.45474	1	-0.000878936	0.3308	0.00972796	0.0775	0.01121	0.1509	0.242436	1	-0.53974	1	-0.00138297	0.0115	0.00284477	0.8664	-0.140664	0.9589	-0.0147058	1	-0.0984623	1	NA	NA	-16.048	6.41709e-13	-12.2005	7.19029e-06	-0.258	0.00788953	1.11|5.08|5.09|8.03|8.04|8.05
	IL49	7.94318	0.0063	3.52438	0.0004	28.4762	0.0024	8.21212e-05	1	0.0107609	0.0428	0.0127406	0.0748	0.470742	0.9055	7.50803	0.9518	-0.00113788	0.1371	0.00229899	0.9968	-0.235789	0.2136	-0.22719	0.23	-0.341723	0.0193	NA	NA	-5.6315	0.0876455	3.7235	0.846127	-0.2455	0.0141452	1.11|6
	IL50	-1.12386	1	0.177273	1	13.2017	0.7055	0.00135895	0.0083	-0.00163387	1	0.00505178	0.9991	-0.879604	0.0182	-13.1341	0.0708	-0.00142111	0.0075	-0.00444797	0.1223	-0.341585	0.002	-0.411314	0	-0.648474	0	0.05	1	1.8685	0.999973	-1.041	1	0.091	0.986685	2.06|2.07|2.08
	IL51	2.77875	0.999	0.032206	1	-20.6445	0.0777	-0.000999679	0.1612	0.00651093	0.6276	-0.00723554	0.8274	-0.405148	0.9761	-14.5985	0.0232	-0.00121403	0.0531	0.000957871	1	-0.159624	0.8376	-0.0892787	1	-0.007065	1	-2.45	0.434714	-6.3955	0.0291894	-8.159	0.0105588	0.0355	1	1.11|3|3.01|4.09|5.01|5.02|5.03|7.03|7.04
	IL52	5.11028	0.3077	1.51074	0.6797	4.20767	1	0.000126695	1	0.00652897	0.6235	0.0061358	0.9695	0.0437211	1	-3.55563	1	-0.00111312	0.2287	0.00204734	0.9999	-0.170352	0.8751	-0.121501	0.9992	-0.353202	0.0245	-0.95	1	1.417	1	1.14	1	0.014	1	3.02|3.03|5.01|7.04|7.05|7.06
	IL53	3.83865	0.8393	1.85323	0.385	12.1521	0.8733	0.000768447	0.6184	0.00682677	0.6047	-0.00359387	1	0.459503	0.8855	0.614443	1	-0.0013748	0.0124	0.00469434	0.0766	-0.0620121	1	-0.12474	0.9904	-0.546597	0	-3.45	0.0534416	-4.6035	0.294903	-1.988	0.999998	-0.09	0.988659	1.05|1.06|1.07|1.11|1.12|8.01
	IL54	-5.32704	0.241	-3.02398	0.0035	-33.102	0.0001	0.000464472	0.9986	-0.0106072	0.0354	-0.0328035	0	-1.16001	0.0002	-15.8371	0.0078	-0.000396069	1	-0.00643051	0.0011	0.0286603	1	0.118376	0.9964	-0.241952	0.2791	-3.7	0.0270687	3.6255	0.677617	0.7995	1	0.0945	0.97792	3.02|3.03|3.04|3.05|3.06|3.07|8.01|8.02|8.03
	IL55	-1.47761	1	-0.0786	1	-8.40041	0.9993	-0.000410274	0.9999	0.000726378	1	0.00120583	1	-0.155384	1	-11.9472	0.1564	-0.00135416	0.0149	0.00242191	0.9819	-0.0507306	1	-0.184887	0.5243	-0.260165	0.1762	0.3	1	-3.3955	0.775257	2.6535	0.997596	-0.16	0.336922	3.06|8.03|8.04|8.05|8.06|8.07
	IL56	1.14387	1	4.43427	0	6.25398	1	0.00100107	0.3315	0.0228632	0	0.0208419	0.0003	1.37672	0	10.0976	0.42	-0.000796365	0.6754	0.00927279	0	-0.132295	0.9833	0.0364361	1	-0.470363	0	-5.95	3.4406e-06	-13.687	5.72429e-06	-0.245	1	-0.417	8.21665e-05	5|8.02|8.03|8.04|8.05|8.06|8.07
	IL57	2.60775	0.9998	1.892	0.2965	-7.71219	0.9999	-0.0006869	0.7502	0.0126384	0.0039	0.009205	0.426	0.627947	0.331	4.42547	1	-0.00129083	0.0273	0.0049908	0.0416	-0.0828838	1	0.10798	0.9996	-0.150639	0.978	-7.45	7.07799e-10	NA	NA	NA	NA	NA	NA	1.01|3.04|5|8.02|8.03|8.04|8.05|8.06|8.07
	IL58	-1.71648	1	-1.50219	0.6887	-40.1341	0	-0.00150041	0.0017	0.00300202	1	-0.00448223	1	-0.362355	0.9967	-12.29	0.1255	-0.00156266	0.0016	0.000664821	1	0.090667	1	0.469919	0	0.0813392	1	-6.45	9.57803e-07	-9.52	0.000111953	-2.638	0.997861	-0.242	0.0156236	1.01|1.02|3.06|3.07|3.09|8.02|8.03|8.04|8.05|8.06|8.07
	IL59	5.26302	0.26	2.43951	0.0508	0.0985963	1	0.000876217	0.3343	0.0121727	0.0065	0.0162531	0.0026	-0.421024	0.9584	-11.239	0.2366	-0.00206456	0	2.82339e-05	1	-0.38813	0.0001	-0.253183	0.0707	-0.71984	0	-5.7	1.34331e-05	-4.987	0.194213	1.162	1	-0.1795	0.188143	1.02|1.03|8.01|8.02|8.03|8.04|8.05
	IL60	7.63126	0.0083	1.15891	0.9827	-11.0645	0.9527	-0.000471079	0.9991	0.0104795	0.0546	0.00811912	0.7055	0.726217	0.1746	2.78495	1	-0.00118263	0.1005	0.00658237	0.0016	0.0527494	1	0.124206	0.996	-0.202041	0.7044	-3.95	0.0132682	-6.1035	0.0451365	-4.638	0.517621	-0.0705	0.999894	1.1|1.11|8.01|8.02|8.03|8.04|8.05
	IL61	-0.618773	1	-0.401773	1	-8.91639	0.9975	-0.000734422	0.6385	0.000791961	1	0.00346272	1	-0.56707	0.524	-11.9028	0.1602	-0.00124939	0.039	-0.0012962	1	-0.171303	0.7233	-0.170775	0.6801	-0.120846	0.9998	-0.2	1	NA	NA	NA	NA	NA	NA	8.06|8.07|8.08|9.06
	IL62	1.31941	1	-1.36578	0.8757	-22.6368	0.0463	-0.000980957	0.2233	-0.00188622	1	-0.00795537	0.7377	-0.529375	0.6624	-14.9508	0.0171	-0.00197025	0	0.000704079	1	-0.00923178	1	-0.0775142	1	-0.285644	0.0842	-0.2	1	-4.312	0.392913	-8.5755	0.00585188	0.14	0.550152	7.01|7.02
	IL63	-2.13808	1	-0.164429	1	-29.5993	0.0006	0.000288853	1	0.00774129	0.3316	-2.63774e-05	1	-0.217491	1	-21.4521	0	-0.000833871	0.5864	0.00634876	0.0013	-0.0613438	1	-0.136665	0.9605	-0.320825	0.0248	-3.7	0.0272079	-6.909	0.0128867	-2.5825	0.998575	-0.1535	0.401289	3.04|3.05
	IL64	11.3968	0	3.37322	0.001	23.6921	0.03	0.000194864	1	0.0111284	0.0303	0.0172197	0.0022	0.782843	0.0971	9.37938	0.6526	-5.92415e-05	1	0.00441571	0.1773	-0.124623	0.9975	-0.084377	1	-0.081675	1	-1.95	0.808796	-2.944	0.925294	3.959	0.768542	-0.1725	0.234228	1.01|1.02|3.06|9|9.01|9.02|9.03|10.05|10.06
	IL65	7.99804	0.004	1.44601	0.8028	25.7683	0.0106	0.00132353	0.0179	0.000341535	1	0.00237356	1	0.283976	1	7.98462	0.9012	-0.000549918	0.9986	0.000487092	1	-0.0944072	1	-0.177278	0.691	-0.478034	0	-1.45	0.994302	0.035	1	-4.4435	0.5877	0.144	0.504721	3.05|3.06
	IL66	6.23006	0.0868	2.00438	0.2183	-16.4119	0.3329	-0.000524232	0.9859	0.017326	0	-0.00506756	0.999	0.785651	0.0945	-0.116912	1	-0.000419433	1	0.00814188	0	0.00806497	1	0.26095	0.0797	0.0603503	1	-2.95	0.173707	-2.562	0.985394	-2.013	0.999997	-0.0195	1	1.1|1.11|2.02|8.02|9.03|9.05
	IL67	11.489	0	1.17637	0.9783	-9.65017	0.9941	-0.000157689	1	0.0109736	0.0353	-0.00460379	1	0.629126	0.4045	-1.33512	1	-0.00126036	0.0561	0.00665727	0.0012	0.0778513	1	0.104633	0.9999	-0.311518	0.0546	-2.7	0.284139	1.781	0.999993	1.3975	1	0.019	1	2.01|2.02|8.02|9.03|9.05
	IL68	7.10194	0.0165	2.43817	0.0512	2.98621	1	4.06023e-05	1	0.0124552	0.0046	0.0036728	1	0.341917	0.9991	-2.87644	1	-0.000427094	1	0.00444494	0.1228	-0.164327	0.7941	-0.102462	0.9999	-0.143139	0.9905	-1.45	0.994393	2.445	0.992644	1.723	1	0.0305	1	2.01|2.02|9.03|9.05
	IL70	5.59854	0.1736	2.50673	0.039	5.52371	1	5.32406e-05	1	0.0129053	0.0027	0.000128594	1	0.430004	0.9457	-0.177639	1	-0.000620083	0.972	0.0041773	0.1942	-0.147544	0.9257	-0.0823304	1	-0.19364	0.7044	-2.95	0.174213	2.4795	0.990927	2.6675	0.997346	0.005	1	1.1|1.11|9.02|9.03|9.05
	IL71	1.76256	1	0.105148	1	-0.338433	1	4.058e-05	1	0.000518919	1	0.00161999	1	-0.373533	0.9939	-4.75935	1	-0.00135284	0.0152	-0.000579433	1	-0.157603	0.855	-0.10552	0.9998	-0.389349	0.0013	-1.95	0.808468	0.813	1	1.6675	1	-0.0125	1	9.02|9.03|9.05|9.06
	IL72	21.4262	0	4.03268	0	38.0565	0	0.000240318	1	0.0113057	0.0178	-0.00147277	1	0.980424	0.0038	13.6829	0.0473	-0.00113547	0.0986	0.00502513	0.0393	-0.127215	0.9915	-0.141504	0.938	-0.382901	0.0019	-2.45	0.435802	-3.0015	0.910602	-1.945	0.999999	-0.0175	1	9.03|9.05|9.06|9.07
	IL74	3.30856	0.979	1.14342	0.9762	9.96372	0.982	-8.31482e-05	1	0.00267075	1	-0.00165333	1	0.0845734	1	2.66243	1	-0.000732083	0.8773	0.000290176	1	-0.111626	0.9998	-0.0610154	1	-0.189108	0.8153	-0.7	1	-5.1205	0.166412	-2.5215	0.999099	-0.096	0.973013	10|10.01|10.02
	IL75	10.0231	0	4.12986	0	30.5252	0.0003	0.00116678	0.047	0.0134728	0.0011	0.00575468	0.9883	0.462117	0.9229	0.783864	1	-0.00125886	0.056	0.00484902	0.084	-0.260741	0.1009	-0.276378	0.0451	-0.589199	0	-2.45	0.435035	-5.487	0.105666	-4.938	0.41295	-0.036	1	4.02|4.03|4.04|4.05|10.04|10.05
	IL76	10.19	0	4.2699	0	14.5512	0.5362	0.000339334	1	0.017134	0	-1.04954e-05	1	0.298519	1	-1.1463	1	-0.000933795	0.3642	0.0037815	0.3506	-0.306932	0.0107	-0.186489	0.5057	-0.363518	0.0046	NA	NA	NA	NA	NA	NA	NA	NA	1.02|1.03|4|4.01|4.02|4.03|4.04|8.03|8.04
	IL77	1.06141	1	0.710549	1	8.03727	0.9998	0.00128817	0.0167	0.00120776	1	-0.0127009	0.0568	-0.453022	0.9014	-7.0304	0.9648	-0.000835205	0.5837	-0.00229914	0.9926	-0.258968	0.0733	-0.257864	0.0595	-0.522729	0	NA	NA	NA	NA	NA	NA	NA	NA	2.04|2.05|2.06|2.07|2.08|8.03|8.06
