# Supplementary material for: A maize landrace introgression library reveals a negative effect of root‐to‐shoot ratio on water‐use efficiency
Source: Plant Genome. 2025 Apr 25;18(2):e70036. doi: 10.1002/tpg2.70036 (PMC12032046; doi:10.1002/tpg2.70036)
Supplement: Supplementary file 5 — Supplementary Table S4. QTLs table. Supplementary Table S5. QTLs overlaps. Supplementary Table S6. Traits considered for yield. [file TPG2-18-e70036-s004.xlsx]

## Sheet: QTL_table
Supplementary Table S4. QTLs table. List of Gaspé flint introgressions significantly affecting early vigor (EV, g), biomass accumulation in ww and wd (BAww and BAwd, g/day), water use (WUww and WUwd, g/day), transpiration rate (Tww and Twd, g/m2/day), water use efficiency (WUEww and WUEwd, %),
BA and WU and T respose to wd (BA_res_wd, WU_res_wd, T_res_wd) and leaf appearance rate (LAR); days per pollen shed (DPS) QTL were obtained re-analyzing data presented in Salvi et al, 2014; root to shoot ratio and embrional root dry weight QTL (R.ST and ERDW) were obtained re-analyzing data presented in Salvi et al, 2016.
Genetic positions refer to the Genetics consensus map; physical positions refer to B73 v2 genome assembly; yield and yield components QTL were reported in the Martinez et al. 2016 meta-analysis and in the Millet et al. 2016 multi-environmental trial.
QTL Cluster	Chromosome	Genetic position (cM)	Physical position (Mbp)	Marker	Effect	R2	Phenotype	-log10(p) (Bonferroni corrected)	Stepwise -log10(p)	Introgression start (Mbp)	Introgression end (Mbp)	BIN_start	BIN_end	LD_bin	LD_bin_pos	Grain yield QTL No	Grain yield mQTL No	Grain yield QTL
Q1	1	25.75	9.43438	SYN14147	16.8083	5.5	WUwd	5.00922	ns	9.43	10.54	1.01	1.01	SYN14147|PZE.101024424	9.43|14.51	3	2	Guo_2011_KWE_3|Li_2011_KRN_1|Lu_2006_EL_1 |Li_2004_MQTL1_1 | Zhao_2018_mQTL1-2
Q1	1	25.75	10.5371	PZE.101018057	-0.239395	12.6	R.ST	2.30435	2.04239	10.54	12.43	1.01	1.02	PZE.101018057|PZE.101020971|PZE.101021574|PZE.101021997|PZE.101031377	10.54|12.26|12.43|12.57|19.24	3		Barriere_2010_GY_1|Ribaut_1997_EN_1|Tang_2010_GY_1
Q1	1	25.75	10.5371	PZE.101018057	-3.67423	10.7	DPS	5.24795	ns	10.54	40.35	1.01	1.03	PZE.101018057|PZE.101020971|PZE.101021574|PZE.101021997|PZE.101031377	10.54|12.26|12.43|12.57|19.24	24	1	Barriere_2010_GY_1|Cai_2012_GY_5|Cai_2012_KNE_8|Huang_2010_GY_1|Huang_2010_GY_10|Li_2011_EL_3|Liu_2010e_KNR_1|Liu_2014_HKW_4|Messmer_2009_HKW_4|Millet_2016_29|Ribaut_1997_EN_1|Ribaut_1997_EN_12|Ribaut_1997_EN_8|Tang_2010_GY_1|Veldboom_1994_EL_1|Xiao_2005_ENP_1|Xiao_2005_ENP_4|Xiao_2005_EW_1|Xiao_2005_GY_1|Xiao_2005_KNE_1|Xiao_2005_KNE_5|Xiao_2005_KWE_1|Zheng_2009_TKW_1|Zheng_2009_TKW_2 |LI_2004 |…
Q1	1	37.2	19.2364	PZE.101031377	0.992445	3.1	WUEww	2.19118	3.73168	19.24	35.58	1.02	1.03	PZE.101029689|PZE.101031377|PZE.101032246|SYN35792|PZE.101037493|PZA00017.1	17.74|19.24|19.7|20.11|24.69|35.58	17	1	Cai_2012_GY_5|Cai_2012_KNE_8|Huang_2010_GY_1|Li_2011_EL_3|Liu_2014_HKW_4|Messmer_2009_HKW_4|Millet_2016_29|Ribaut_1997_EN_8|Xiao_2005_ENP_1|Xiao_2005_ENP_4|Xiao_2005_EW_1|Xiao_2005_GY_1|Xiao_2005_KNE_1|Xiao_2005_KNE_5|Xiao_2005_KWE_1|Zheng_2009_TKW_1|Zheng_2009_TKW_2 | Li_2004 | Zhao_2018_mQTL1-3
Q1	1	40.15	19.6998	PZE.101032246	21.155	3.3	WUww	2.47	5.30605	9.43	20.11	1.01	1.02	PZE.101031377|PZE.101032246|SYN35792|PZE.101037493|PZA00017.1	19.24|19.7|20.11|24.69|35.58	3	2	Guo_2011_KWE_3|Li_2011_KRN_1|Lu_2006_EL_1 |Li_2004_MQTL1_1 | Zhao_2018_mQTL1-2 | Zhao_2018_mQTL1-3
Q1	1	40.15	19.6998	PZE.101032246	6.29902	2.5	EV	4.74346	3.30048	9.43	40.35	1.01	1.03	PZE.101031377|PZE.101032246|SYN35792|PZE.101037493|PZA00017.1	19.24|19.7|20.11|24.69|35.58	24	3	Cai_2012_GY_5|Cai_2012_KNE_8|Guo_2011_KWE_3|Huang_2010_GY_1|Huang_2010_GY_10|Li_2011_EL_3|Li_2011_KRN_1|Liu_2010e_KNR_1|Liu_2014_HKW_4|Lu_2006_EL_1|Messmer_2009_HKW_4|Millet_2016_29|Ribaut_1997_EN_12|Ribaut_1997_EN_8|Veldboom_1994_EL_1|Xiao_2005_ENP_1|Xiao_2005_ENP_4|Xiao_2005_EW_1|Xiao_2005_GY_1|Xiao_2005_KNE_1|Xiao_2005_KNE_5|Xiao_2005_KWE_1|Zheng_2009_TKW_1|Zheng_2009_TKW_2 | Li_2004_MQTL1_1 |…
Q1	1	40.15	20.1066	SYN35792	2.45754	5.9	BAww	5.80134	2.9218	19.24	35.58	1.02	1.03	PZE.101029689|PZE.101031377|PZE.101032246|SYN35792|PZE.101037493|PZA00017.1|PZE.101056681	17.74|19.24|19.7|20.11|24.69|35.58|40.35	17	3	Cai_2012_GY_5|Cai_2012_KNE_8|Huang_2010_GY_1|Li_2011_EL_3|Liu_2014_HKW_4|Messmer_2009_HKW_4|Millet_2016_29|Ribaut_1997_EN_8|Xiao_2005_ENP_1|Xiao_2005_ENP_4|Xiao_2005_EW_1|Xiao_2005_GY_1|Xiao_2005_KNE_1|Xiao_2005_KNE_5|Xiao_2005_KWE_1|Zheng_2009_TKW_1|Zheng_2009_TKW_2 | Li_2024_MQTL1_2 | Zhao_2018_mQTL1-2 | Zhao_2018_mQTL1-3
Q1	1	40.15	20.1066	SYN35792	-6.43295	5	BA_res_wd	4.45593	2.08096	20.11	40.35	1.02	1.03	PZE.101029689|PZE.101031377|PZE.101032246|SYN35792|PZE.101037493|PZA00017.1|PZE.101056681	17.74|19.24|19.7|20.11|24.69|35.58|40.35	21	2	Cai_2012_GY_5|Cai_2012_KNE_8|Huang_2010_GY_1|Huang_2010_GY_10|Li_2011_EL_3|Liu_2010e_KNR_1|Liu_2014_HKW_4|Messmer_2009_HKW_4|Millet_2016_29|Ribaut_1997_EN_12|Ribaut_1997_EN_8|Veldboom_1994_EL_1|Xiao_2005_ENP_1|Xiao_2005_ENP_4|Xiao_2005_EW_1|Xiao_2005_GY_1|Xiao_2005_KNE_1|Xiao_2005_KNE_5|Xiao_2005_KWE_1|Zheng_2009_TKW_1|Zheng_2009_TKW_2 | Li_2024_MQTL1_2 | Zhao_2018_mQTL1-3
Q1	1	57.4	40.3546	PZE.101056681	-11.4572	8	T_res_wd	8.27654	11.5324	20.11	42.92	1.02	1.03	SYN35792|PZA00017.1|PZE.101056681	20.11|35.58|40.35	23	2	Cai_2012_GY_5|Cai_2012_KNE_12|Cai_2012_KNE_8|Huang_2010_GY_1|Huang_2010_GY_10|Li_2011_EL_3|Liu_2010e_KNR_1|Liu_2014_HKW_4|Messmer_2009_HKW_4|Millet_2016_29|Ribaut_1997_EN_12|Ribaut_1997_EN_8|Veldboom_1994_EL_1|Xiao_2005_ENP_1|Xiao_2005_ENP_4|Xiao_2005_EW_1|Xiao_2005_GY_1|Xiao_2005_KNE_1|Xiao_2005_KNE_5|Xiao_2005_KWE_1|Zhang_2010_EL_1|Zheng_2009_TKW_1|Zheng_2009_TKW_2|Li_2024_MQTL1_2 | Zhao_2018_m…
Q1	1	57.4	40.3546	PZE.101056681	-9.02415	4.1	Twd	3.34392	4.94867	40.35	42.92	1.03	1.03	SYN35792|PZA00017.1|PZE.101056681	20.11|35.58|40.35	2	1	Cai_2012_KNE_12|Zhang_2010_EL_1| Zhao_2018_mQTL1-3
Q2	1	61.58	42.9216	SYN11249	-9.35009	3.2	WUwd	2.17884	2.11946	42.92	43.97	1.03	1.03			0
Q2	1	61.58	42.9216	SYN11249	-8.7193	4.8	Twd	4.17587	ns	42.92	43.97	1.03	1.03			0
Q2	1	61.58	42.9216	SYN11249	-0.579979	3.4	BAwd	2.40957	2.49471	42.92	43.97	1.03	1.03			0
Q2	1	61.58	42.9216	SYN11249	-6.13797	4.4	BA_res_wd	3.69573	7.43994	42.92	43.97	1.03	1.03			0
Q2	1	61.58	42.9216	SYN11249	-7.24874	4.9	WU_res_wd	4.28819	13.7635	42.92	43.97	1.03	1.03			0
Q2	1	61.58	42.9216	SYN11249	-10.6063	8.4	T_res_wd	8.8962	ns	42.92	43.97	1.03	1.03			0
Q2	1	61.58	42.9216	SYN11249	-2.81173	6.1	DPS	2.16005	ns	42.92	43.97	1.03	1.03			0
Q3	1	228.35	274.709	SYN19653	0.327843	3.1	WUEwd	2.0777	ns	274.71	278.71	1.1	1.1	SYN19653|PZE.101225822|PZE.101229026|PZE.101231613|PZE.101232381|SYN34903	274.71|276.25|278.71|280.38|280.98|283.09	3	1	Melchinger_1998_KW_1|Ribaut_1997_EN_2|Ribaut_1997_KN_2 | Zhao_2018_mQTL1-7
Q3	1	242	283.39	PZE.101235852	7.7592	4.2	WU_res_wd	3.35607	5.15051	278.71	285.13	1.1	1.11	SYN34903|PZE.101235852|PUT.163a.71332426.3197	283.09|283.39|285.06	4	1	Cai_2012_EL_1|Huang_2010_GY_11|Liu_2000d_EW_1|Millet_2016_12 | Zhao_2018_mQTL1-7
Q3	1	242	283.39	PZE.101235852	9.92589	5.4	T_res_wd	5.04576	7.46648	283.39	285.13	1.11	1.11	SYN34903|PZE.101235852|PUT.163a.71332426.3197	283.09|283.39|285.06	2	1	Cai_2012_EL_1|Huang_2010_GY_11 | Zhao_2018_mQTL1-7
Q4	1	257.75	289.062	PZE.101242552	-5.24099	11.9	ERDWppr	2.0598	4.71763	289.06	290.31	1.11	1.11	SYN3057|PZE.101135107|SYN20060|PZE.101239336|SYN38914|PZE.101240080|SYN3018|PZE.101240454|PZE.101242552|PZE.101243254|SYN11155|PZE.101246140|PZE.101246274|PZE.101249154|SYN8233|SYN12422|PZE.101252431|PZE.101253373|SYN200	85.06|174.53|285.13|286.53|286.85|287.06|287.34|287.47|289.06|289.57|290.31|291.95|292.09|294.1|295.31|295.76|296.77|297.61	0	1	Zhao_2018_mQTL1-7
Q4	1	276	295.763	SYN12422	-5.34644	3.4	Tww	2.64395	3.31767	295.76	296.26	1.11	1.11	PZE.101148225|SYN31544|SYN20060|PZE.101239336|SYN38914|PZE.101240080|SYN3018|PZE.101240454|PZE.101242552|PZE.101243254|SYN11155|PZE.101246140|PZE.101246274|PZE.101249154|SYN8233|SYN12422|PZE.101251928|PZE.101252431|PZE.101253373|SYN200	191.85|196.24|285.13|286.53|286.85|287.06|287.34|287.47|289.06|289.57|290.31|291.95|292.09|294.1|295.31|295.76|296.26|296.77|297.61	0
Q5	2	20.58	5.99818	PZE.102013873	5.74625	2	EV	3.38704	ns	3.39	10.57	2.01	2.02	SYN27836|PZE.102013873	4.51|6	7	2	Cai_2012_EL_4|Frascaroli_2007_KW_1|Liu_2010e_KNR_4|Melchinger_1998_GY_1|Millet_2016_30|Ribaut_2007_GY_1|Yang_2012_EL_7 |Li_2024_MQTL2_1 | Zhao_2018_mQTL2-1
Q5	2	20.58	5.99818	PZE.102013873	0.75744	4.2	BAwd	3.44949	5.51729	6	10.57	2.02	2.02	SYN27836|PZE.102013873|SYN1141	4.51|6|9.13	6	1	Cai_2012_EL_4|Frascaroli_2007_KW_1|Liu_2010e_KNR_4|Melchinger_1998_GY_1|Millet_2016_30|Ribaut_2007_GY_1|Zhao_2018_mQTL2-1
Q5	2	20.58	5.99818	PZE.102013873	0.587293	6.3	WUEwd	6.09528	4.98543	6	10.57	2.02	2.02	SYN27836|PZE.102013873|SYN1141	4.51|6|9.13	6	1	Cai_2012_EL_4|Frascaroli_2007_KW_1|Liu_2010e_KNR_4|Melchinger_1998_GY_1|Millet_2016_30|Ribaut_2007_GY_1 | Zhao_2018_mQTL2-1
Q5	2	20.58	5.99818	PZE.102013873	0.95361	4.2	WUEww	3.62526	ns	6	9.13	2.02	2.02	SYN27836|PZE.102013873|SYN1141	4.51|6|9.13	5	1	Cai_2012_EL_4|Frascaroli_2007_KW_1|Liu_2010e_KNR_4|Melchinger_1998_GY_1|Millet_2016_30 | Zhao_2018_mQTL2-1
Q5	2	23.51	9.12656	SYN1141	8.84702	3.2	WU_res_wd	2.17137	ns	9.13	10.57	2.02	2.02	SYN27836|PZE.102013873|SYN1141	4.51|6|9.13	1		Ribaut_2007_GY_1
Q6	2	42	16.776	SYN9947	-11.9929	4	Twd	3.21974	6.41512	16.78	21.79	2.03	2.03	SYN9947|SYN25976|PZE.102040639|PZE.102044897|PZE.102050267	16.77|20.39|21.79|22.96|28.05	1	1	Li_2011_HKW_7 | Zhao_2018_mQTL2-2
Q6	2	42	16.776	SYN9947	-9.1329	4.2	BA_res_wd	3.4736	ns	16.78	30.34	2.03	2.04	SYN9947|SYN25976|PZE.102040639|PZE.102044897|PZE.102050267	16.77|20.39|21.79|22.96|28.05	2	1	Frascaroli_2007_GY_4|Li_2011_HKW_7 | Zhao_2018_mQTL2-2
Q6	2	42	16.776	SYN9947	-11.0746	4	T_res_wd	3.25159	8.55024	16.78	20.52	2.03	2.03	SYN9947|SYN25976|PZE.102040639|PZE.102044897|PZE.102050267	16.77|20.39|21.79|22.96|28.05	1	1	Li_2011_HKW_7 | Zhao_2018_mQTL2-2
Q6	2	54.13	20.525	PZE.102040935	9.16772	1.8	EV	2.89839	ns	20.52	21.79	2.03	2.03	SYN9947|SYN25976|PZE.102040639|PZE.102044897|PZE.102050267	16.77|20.39|21.79|22.96|28.05	0	1	Zhao_2018_mQTL2-2
S1	2	78.6	52.3181	SYN394	10.5105	3.1	Tww	2.24284	2.52698	52.32	129.61	2.04	2.05			14	2	Almeida_2013_GY_10|Coque&Gallais_2006_GY_2|Guo_2011_ERN_2|Li_2003_GY_6|Li_2011_HKW_10|Liu_2014_HKW_10|Liu_2014_HKW_9|Lu_2006_KNR_1|Lu_2006_KNR_3|Millet_2016_31|Ribaut_1997_EN_3|Tuberosa_2002_GY_4|Tuberosa_2002_GY_5|Xiao_2005_HKW_5 | Li_2024_MQTL2_5 | Zhao_2018_mQTL2-2
Q7	2	88.1	129.614	PZE.102104531	9.80113	3.9	Tww	3.25128	2.59701	129.61	203.63	2.05	2.07	PZE.102104531|PZE.102125367|PZE.102127663|PZE.102137410	129.61|174.43|177.44|186.27	13	2	Frascaroli_2007_GY_5|Frascaroli_2007_KN_3|Frascaroli_2007_KW_2|Guo_2011_EW_3|Huang_2010_GY_14|Liu_2011b_GY_7|Lu_2003_GY_19|Lu_2003_GY_20|Lu_2006_EL_3|Lu_2011_KRN_2|Melchinger_1998_KW_4|Moreau_2004_DGY_5|Veldboom_1994_ED_2 | Li_2024_MQTL2_6 | Li_2024_MQTL2_3
Q7	2	103.53	186.265	PZE.102137410	-6.89206	3.8	EV	8.14054	ns	174.43	220.83	2.06	2.08	PZE.102104531|PZE.102125367|PZE.102127663|PZE.102137410|PZE.102147862|SYN10567|SYN29455|PZE.102159395|PZE.102178234	129.61|174.43|177.44|186.27|194.63|203.63|205.64|205.94|220.83	14	4	Barriere_2010_GY_3|Frascaroli_2007_GY_5|Frascaroli_2007_KN_3|Frascaroli_2007_KW_3|Huang_2010_GY_14|Li_2011_EL_4|Liu_2000d_EW_2|Lu_2006_EL_3|Lu_2011_KRN_1|Lu_2011_KRN_2|Marino_2009_EW_1|Marino_2009_KWE_1|Tien_2014_KRN_5|Veldboom_1994_ED_2 | Li_2024_MQTL2_6 | Li_2024_MQTL2_7 | Li_2024_MQTL2_8 | Li_2024_MQTL2_9
Q7	2	103.53	186.265	PZE.102137410	-0.685606	4.5	BAwd	3.81045	10.2373	186.27	221.24	2.06	2.08	PZE.102104531|PZE.102125367|PZE.102127663|PZE.102137410|PZE.102147862|SYN10567|SYN29455|PZE.102159395|PZE.102178234	129.61|174.43|177.44|186.27|194.63|203.63|205.64|205.94|220.83	10	4	Frascaroli_2007_GY_5|Frascaroli_2007_KN_3|Guo_2011_KNR1|Huang_2010_GY_14|Liu_2011b_GY_2|Lu_2003_GY_21|Lu_2006_EL_3|Lu_2011_KRN_2|Melchinger_1998_KW_5|Veldboom_1994_ED_2 | Li_2024_MQTL2_6 | Li_2024_MQTL2_7 | Li_2024_MQTL2_8 | Li_2024_MQTL2_9
Q7	2	103.53	186.265	PZE.102137410	-0.376495	3.5	WUEwd	2.56816	8.37114	186.27	203.63	2.06	2.07	PZE.102104531|PZE.102125367|PZE.102127663|PZE.102137410|PZE.102147862|SYN10567|SYN29455|PZE.102159395|PZE.102178234	129.61|174.43|177.44|186.27|194.63|203.63|205.64|205.94|220.83	6	3	Frascaroli_2007_GY_5|Frascaroli_2007_KN_3|Huang_2010_GY_14|Lu_2006_EL_3|Lu_2011_KRN_2|Veldboom_1994_ED_2 |Li_2024_MQTL2_6 | Li_2024_MQTL2_7 | Li_2024_MQTL2_8 |
Q7	2	120.18	203.627	SYN10567	-10.3659	4.9	WUwd	4.284	12.297	186.27	221.24	2.06	2.08	PZE.102125367|PZE.102127663|PZE.102137410|PZE.102147862|SYN10567|SYN29455|PZE.102159395|PZE.102178234	174.43|177.44|186.27|194.63|203.63|205.64|205.94|220.83	10	4	Frascaroli_2007_GY_5|Frascaroli_2007_KN_3|Guo_2011_KNR1|Huang_2010_GY_14|Liu_2011b_GY_2|Lu_2003_GY_21|Lu_2006_EL_3|Lu_2011_KRN_2|Melchinger_1998_KW_5|Veldboom_1994_ED_2 | Li_2024_MQTL2_6 | Li_2024_MQTL2_7 | Li_2024_MQTL2_8 | Li_2024_MQTL2_9
Q7	2	120.18	203.627	SYN10567	-7.38489	6.3	WU_res_wd	5.96658	5.3594	186.27	221.24	2.06	2.08	PZE.102125367|PZE.102127663|PZE.102137410|PZE.102147862|SYN10567|SYN29455|PZE.102159395|PZE.102178234	174.43|177.44|186.27|194.63|203.63|205.64|205.94|220.83	11	4	Frascaroli_2007_GY_5|Frascaroli_2007_KN_3|Guo_2011_KNR1|Huang_2010_GY_14|Liu_2011b_GY_2|Lu_2003_GY_21|Lu_2006_EL_3|Lu_2011_KRN_2|Melchinger_1998_KW_5|Messmer_2009_HKW_7|Veldboom_1994_ED_2 | Li_2024_MQTL2_6 | Li_2024_MQTL2_7 | Li_2024_MQTL2_8 | Li_2024_MQTL2_9
Q7	2	120.18	203.627	SYN10567	-8.94752	7.3	T_res_wd	7.39903	10.0102	186.27	221.24	2.06	2.08	PZE.102125367|PZE.102127663|PZE.102137410|PZE.102147862|SYN10567|SYN29455|PZE.102159395|PZE.102178234	174.43|177.44|186.27|194.63|203.63|205.64|205.94|220.83	10	4	Frascaroli_2007_GY_5|Frascaroli_2007_KN_3|Guo_2011_KNR1|Huang_2010_GY_14|Liu_2011b_GY_2|Lu_2003_GY_21|Lu_2006_EL_3|Lu_2011_KRN_2|Melchinger_1998_KW_5|Veldboom_1994_ED_2 | Li_2024_MQTL2_6 | Li_2024_MQTL2_7 | Li_2024_MQTL2_8 | Li_2024_MQTL2_9
Q7	2	120.18	203.627	SYN10567	-5.25681	3.8	BA_res_wd	2.91703	4.01526	203.63	221.24	2.07	2.08	PZE.102125367|PZE.102127663|PZE.102137410|PZE.102147862|SYN10567|SYN29455|PZE.102159395|PZE.102178234	174.43|177.44|186.27|194.63|203.63|205.64|205.94|220.83	5	1	Guo_2011_KNR1|Liu_2011b_GY_2|Lu_2003_GY_21|Melchinger_1998_KW_5|Messmer_2009_HKW_7 | Li_2024_MQTL2_9
Q7	2	126.85	206.498	PZE.102160379	-15.6534	3.7	Twd	2.83748	ns	206.5	220.83	2.08	2.08	PZE.102125367|PZE.102127663|PZE.102137410|PZE.102147862|SYN10567|SYN29455|PZE.102159395|PZE.102178234	174.43|177.44|186.27|194.63|203.63|205.64|205.94|220.83	6	2	Barriere_2010_GY_3|Frascaroli_2007_KW_3|Li_2011_EL_4|Liu_2000d_EW_2|Marino_2009_EW_1|Marino_2009_KWE_1 | Li_2024_MQTL2_9
Q8	3	47.7	28.6157	PZE.103035309	-15.0269	12.4	WUwd	13.8794	12.6953	12.13	204.47	3.03	3.07	PZE.103019668|PZE.103020403|PZE.103024586|PZE.103028239|PZE.103029945|PZE.103033638|PZE.103034769|PZE.103035309|PZE.103036000|PZE.103037256|PZE.103041877|PZE.103097269|SYN13691|PZE.103108303|PZE.103108617|PZE.103109970|SYN7426|PZE.103119143|PZE.103119393|PZE.103132991	12.13|12.54|17.18|20.74|22.39|26.31|28.22|28.62|29.21|31.48|38.6|157.02|166.38|169.11|169.54|170.46|176.33|178.05|178.15|188.67	64	4	Ajmone_1995_TW_3|Almeida_2013_GY_11|Almeida_2013_GY_12|Barriere_2010_GY_4|Cai_2012_EL_9|Cai_2012_GY_3|Canas_2012_EN_1|Frascaroli_2007_GY_6|Guo_2011_ED_2|Guo_2011_ERN_7|Guo_2011_EW_4|Guo_2011_KWE_10|Lariepe_2012_GY_4|Li_2003_GY_2|Li_2007_EL_2|Li_2009_EL_1|Li_2009_HKW_4|Li_2011_EL_2|Liu_2011b_GY_3|Lu_2003_GY_23|Lu_2003_GY_24|Lu_2003_GY_4|Lu_2006_EL_8|Lu_2006_KWP_3|Lu_2011_KRN_3|Lu_2011_KRN_4|Marino…
Q8	3	47.7	28.6157	PZE.103035309	-1.14537	19.5	BAwd	23.8697	3.87437	12.13	204.47	3.03	3.07	PZE.103019668|PZE.103020403|PZE.103024586|PZE.103028239|PZE.103029945|PZE.103033638|PZE.103034769|PZE.103035309|PZE.103036000|PZE.103037256|PZE.103041877|PZE.103097269|SYN13691|PZE.103108303|PZE.103108617|PZE.103109970|SYN7426|PZE.103119143|PZE.103119393|PZE.103132991	12.13|12.54|17.18|20.74|22.39|26.31|28.22|28.62|29.21|31.48|38.6|157.02|166.38|169.11|169.54|170.46|176.33|178.05|178.15|188.67	62	4	Ajmone_1995_TW_3|Almeida_2013_GY_11|Almeida_2013_GY_12|Barriere_2010_GY_4|Cai_2012_EL_9|Cai_2012_GY_3|Canas_2012_EN_1|Frascaroli_2007_GY_6|Guo_2011_ED_2|Guo_2011_ERN_7|Guo_2011_EW_4|Guo_2011_KWE_10|Li_2003_GY_2|Li_2007_EL_2|Li_2009_EL_1|Li_2009_HKW_4|Li_2011_EL_2|Liu_2011b_GY_3|Lu_2003_GY_23|Lu_2003_GY_24|Lu_2003_GY_4|Lu_2006_EL_8|Lu_2006_KWP_3|Lu_2011_KRN_3|Lu_2011_KRN_4|Marino_2009_EW_2|Marino_…
Q8	3	47.7	28.6157	PZE.103035309	-0.692844	17.4	WUEwd	21.0186	6.37458	12.13	191.37	3.03	3.07	PZE.103019668|PZE.103020403|PZE.103024586|PZE.103028239|PZE.103029945|PZE.103033638|PZE.103034769|PZE.103035309|PZE.103036000|PZE.103037256|PZE.103041877|PZE.103097269|SYN13691|PZE.103108303|PZE.103108617|PZE.103109970|SYN7426|PZE.103119143|PZE.103119393|PZE.103132991	12.13|12.54|17.18|20.74|22.39|26.31|28.22|28.62|29.21|31.48|38.6|157.02|166.38|169.11|169.54|170.46|176.33|178.05|178.15|188.67	53	4	Ajmone_1995_TW_3|Almeida_2013_GY_11|Almeida_2013_GY_12|Barriere_2010_GY_4|Cai_2012_EL_9|Cai_2012_GY_3|Canas_2012_EN_1|Frascaroli_2007_GY_6|Guo_2011_ED_2|Guo_2011_ERN_7|Guo_2011_EW_4|Li_2003_GY_2|Li_2007_EL_2|Li_2009_HKW_4|Li_2011_EL_2|Liu_2011b_GY_3|Lu_2003_GY_23|Lu_2003_GY_24|Lu_2003_GY_4|Lu_2006_EL_8|Lu_2006_KWP_3|Lu_2011_KRN_3|Marino_2009_EW_2|Marino_2009_KNE_1|Marino_2009_KWE_2|Melchinger_199…
Q8	3	47.7	28.6157	PZE.103035309	-3.06337	14.1	BAww	16.7878	13.9732	12.13	204.47	3.03	3.07	PZE.103019668|PZE.103020403|PZE.103024586|PZE.103028239|PZE.103029945|PZE.103033638|PZE.103034769|PZE.103035309|PZE.103036000|PZE.103037256|PZE.103041877|PZE.103097269|SYN13691|PZE.103108303|PZE.103108617|PZE.103109970|SYN7426|PZE.103119143|PZE.103119393|PZE.103132991	12.13|12.54|17.18|20.74|22.39|26.31|28.22|28.62|29.21|31.48|38.6|157.02|166.38|169.11|169.54|170.46|176.33|178.05|178.15|188.67	64	4	Ajmone_1995_TW_3|Almeida_2013_GY_11|Almeida_2013_GY_12|Barriere_2010_GY_4|Cai_2012_EL_9|Cai_2012_GY_3|Canas_2012_EN_1|Frascaroli_2007_GY_6|Guo_2011_ED_2|Guo_2011_ERN_7|Guo_2011_EW_4|Guo_2011_KWE_10|Lariepe_2012_GY_4|Li_2003_GY_2|Li_2007_EL_2|Li_2009_EL_1|Li_2009_HKW_4|Li_2011_EL_2|Liu_2011b_GY_3|Lu_2003_GY_23|Lu_2003_GY_24|Lu_2003_GY_4|Lu_2006_EL_8|Lu_2006_KWP_3|Lu_2011_KRN_3|Lu_2011_KRN_4|Marino…
Q8	3	47.7	28.6157	PZE.103035309	-1.11826	11.9	WUEww	13.8356	7.59081	12.13	191.37	3.03	3.07	PZE.103019668|PZE.103020403|PZE.103024586|PZE.103028239|PZE.103029945|PZE.103033638|PZE.103034769|PZE.103035309|PZE.103036000|PZE.103037256|PZE.103041877|PZE.103097269|SYN13691|PZE.103108303|PZE.103108617|PZE.103109970|SYN7426|PZE.103119143|PZE.103119393|PZE.103132991	12.13|12.54|17.18|20.74|22.39|26.31|28.22|28.62|29.21|31.48|38.6|157.02|166.38|169.11|169.54|170.46|176.33|178.05|178.15|188.67	60	4	Ajmone_1995_TW_3|Almeida_2013_GY_11|Almeida_2013_GY_12|Barriere_2010_GY_4|Cai_2012_EL_9|Cai_2012_GY_3|Canas_2012_EN_1|Frascaroli_2007_GY_6|Guo_2011_ED_2|Guo_2011_ERN_7|Guo_2011_EW_4|Guo_2011_KWE_10|Lariepe_2012_GY_4|Li_2003_GY_2|Li_2007_EL_2|Li_2009_EL_1|Li_2009_HKW_4|Li_2011_EL_2|Liu_2011b_GY_3|Lu_2003_GY_23|Lu_2003_GY_24|Lu_2003_GY_4|Lu_2006_EL_8|Lu_2006_KWP_3|Lu_2011_KRN_3|Marino_2009_EW_2|Mar…
Q8	3	47.7	29.213	PZE.103036000	-0.0329538	28.9	LAR	39.6216	21.5334	12.13	191.37	3.03	3.07	PZE.103028239|PZE.103029945|PZE.103033638|PZE.103034769|PZE.103035309|PZE.103036000|PZE.103037256|PZE.103041877|PZE.103044762|PZE.103056063|PZE.103064196	20.74|22.39|26.31|28.22|28.62|29.21|31.48|38.6|45.05|67.7|97.37	58	4	Ajmone_1995_TW_3|Almeida_2013_GY_11|Almeida_2013_GY_12|Barriere_2010_GY_4|Cai_2012_EL_9|Cai_2012_GY_3|Canas_2012_EN_1|Frascaroli_2007_GY_6|Guo_2011_ED_2|Guo_2011_ERN_7|Guo_2011_EW_4|Guo_2011_KWE_10|Lariepe_2012_GY_4|Li_2003_GY_2|Li_2007_EL_2|Li_2009_EL_1|Li_2009_HKW_4|Li_2011_EL_2|Liu_2011b_GY_3|Lu_2003_GY_23|Lu_2003_GY_24|Lu_2003_GY_4|Lu_2006_EL_8|Lu_2006_KWP_3|Marino_2009_EW_2|Marino_2009_KNE_1…
Q8	3	47.7	29.213	PZE.103036000	-8.85533	5	EV	11.3519	4.60723	20.74	157.02	3.04	3.05	PZE.103028239|PZE.103029945|PZE.103033638|PZE.103034769|PZE.103035309|PZE.103036000|PZE.103037256|PZE.103041877|PZE.103044762|PZE.103056063|PZE.103064196	20.74|22.39|26.31|28.22|28.62|29.21|31.48|38.6|45.05|67.7|97.37	34	2	Ajmone_1995_TW_3|Almeida_2013_GY_12|Barriere_2010_GY_4|Guo_2011_ERN_7|Guo_2011_EW_4|Guo_2011_KWE_10|Lariepe_2012_GY_4|Li_2007_EL_2|Li_2009_EL_1|Li_2011_EL_2|Lu_2003_GY_23|Lu_2003_GY_24|Lu_2003_GY_4|Lu_2006_EL_8|Marino_2009_EW_2|Marino_2009_KNE_1|Marino_2009_KWE_2|Melchinger_1998_KW_6|Millet_2016_15|Moreau_2004_KW_3|Ribaut_1997_EN_9|Ribaut_2007_ENO_1|Ribaut_2007_GY_5|Ribaut_2007_HKW_1|Ribaut_2007_…
Q8	3	69.83	113.349	SYN1588	-38.1461	11.1	WUww	12.9031	10.488	12.13	191.37	3.03	3.07	PZE.103041877|PZE.103044762|PZE.103056063|PZE.103069267|PZE.103064196|SYN1588|PZB00228.2|PZE.103097269	38.6|45.05|67.7|85.65|97.37|113.35|154.66|157.02	53	4	Ajmone_1995_TW_3|Almeida_2013_GY_11|Almeida_2013_GY_12|Barriere_2010_GY_4|Cai_2012_EL_9|Cai_2012_GY_3|Frascaroli_2007_GY_6|Guo_2011_ED_2|Guo_2011_ERN_7|Guo_2011_EW_4|Guo_2011_KWE_10|Lariepe_2012_GY_4|Li_2003_GY_2|Li_2007_EL_2|Li_2009_EL_1|Li_2009_HKW_4|Li_2011_EL_2|Liu_2011b_GY_3|Lu_2003_GY_23|Lu_2003_GY_24|Lu_2003_GY_4|Lu_2006_EL_8|Lu_2006_KWP_3|Marino_2009_EW_2|Marino_2009_KNE_1|Marino_2009_KWE…
Q8	3	120.58	184.314	PZE.103127310	-6.50897	3.7	T_res_wd	2.79822	ns	178.15	187.01	3.06	3.06	PZE.103024586|PZE.103108303|PZE.103108617|PZE.103109970|SYN7426|PZE.103119143|PZE.103119393|PZE.103126743|PZE.103127310|PZE.103130290|PZE.103132991|PZE.103136011|PZE.103137715|SYN22216|PZE.103149272	17.18|169.11|169.54|170.46|176.33|178.05|178.15|184.12|184.31|187.01|188.67|191.37|194.05|196.06|202.95	2	0	Lu_2011_KRN_3|Veldboom_1994_EL_2
Q8	3	123.5	187.012	PZE.103130290	-2.87817	9.5	DPS	4.43415	4.3	187.01	204.47	3.06	3.07	PZE.103097269|SYN13691|PZE.103109970|SYN7426|PZE.103119143|PZE.103119393|PZE.103126743|PZE.103127310|PZE.103130290|PZE.103132991|PZE.103136011|PZE.103137715|SYN22216|PZE.103149272	157.02|166.38|170.46|176.33|178.05|178.15|184.12|184.31|187.01|188.67|191.37|194.05|196.06|202.95	6	1	Li_2003_GY_2|Lu_2011_KRN_4|Millet_2016_39|Stuber_1992_GY_8|Tien_2014_KRN_8|Zhang_2014_HKW_1 | Li_2024_MQTL3_6
Q8	3	128.18	191.374	PZE.103136011	-6.77859	3.4	Twd	2.4052	ns	191.37	204.47	3.07	3.07	SYN7426|PZE.103119143|PZE.103119393|PZE.103126743|PZE.103127310|PZE.103130290|PZE.103132991|PZE.103136011|PZE.103137715|SYN22216|PZE.103149272	176.33|178.05|178.15|184.12|184.31|187.01|188.67|191.37|194.05|196.06|202.95	4	0	Lu_2011_KRN_4|Stuber_1992_GY_8|Tien_2014_KRN_8|Zhang_2014_HKW_1
Q9	3	149.5	204.47	PUT.163a.60346254.2548	-42.3998	4.6	WUww	4.19179	ns	204.47	205.39	3.07	3.09	SYN18656	205.02	0	0
Q9	3	149.5	204.47	PUT.163a.60346254.2548	-16.6995	4.1	Tww	3.4539	6.96294	204.47	205.39	3.07	3.09	SYN18656	205.02	0	0
Q10	4	9.38	2.65392	PZE.104002805	-6.07883	3.2	WU_res_wd	2.11742	ns	2.65	2.76	4.01	4.01	PZE.104001238|PZE.104002805|PZE.104003003|PZE.104003099	1.05|2.65|2.76|2.77	0	1	Li_2024_MQTL4_1
Q10	4	9.51	2.76214	PZE.104003003	-10.0315	4.5	WUwd	3.73021	2.22576	2.65	2.87	4.01	4.01	PZE.104001238|PZE.104002805|PZE.104003003|PZE.104003099	1.05|2.65|2.76|2.77	0	1	Li_2024_MQTL4_1
Q10	4	9.51	2.76647	PZE.104003099	-0.588734	4.7	BAwd	4.04915	1.96948	2.65	2.87	4.01	4.01	PZE.104001238|PZE.104002805|PZE.104003003|PZE.104003099|PZE.104003437	1.05|2.65|2.76|2.77|2.87	0	1	Li_2024_MQTL4_1
Q10	4	9.51	2.76647	PZE.104003099	-5.12062	4.1	BA_res_wd	3.24782	ns	2.65	2.87	4.01	4.01	PZE.104001238|PZE.104002805|PZE.104003003|PZE.104003099|PZE.104003437	1.05|2.65|2.76|2.77|2.87	0	1	Li_2024_MQTL4_1
Q10	4	9.51	2.76647	PZE.104003099	-6.52137	4.3	T_res_wd	3.56386	3.32901	2.65	2.87	4.01	4.01	PZE.104001238|PZE.104002805|PZE.104003003|PZE.104003099|PZE.104003437	1.05|2.65|2.76|2.77|2.87	0	1	Li_2024_MQTL4_1
Q11	4	36.78	14.0365	PZE.104014780	-7.37101	3.1	BA_res_wd	2.0797	2.00443	14.04	21.82	4.03	4.04			5	0	Li_2011_EWP_3|Li_2011_KRN_3|Li_2011_KWP_2|Lu_2011_KRN_5|Millet_2016_16
Q11	4	36.78	14.0365	PZE.104014780	3.96542	8.3	BAww	8.86646	6.27598	14.04	21.82	4.03	4.04			5	0	Li_2011_EWP_3|Li_2011_KRN_3|Li_2011_KWP_2|Lu_2011_KRN_5|Millet_2016_16
Q11	4	36.78	14.0365	PZE.104014780	1.31993	5.7	WUEww	5.47366	7.01996	14.04	21.82	4.03	4.04			5	0	Li_2011_EWP_3|Li_2011_KRN_3|Li_2011_KWP_2|Lu_2011_KRN_5|Millet_2016_16
Q11	4	36.78	14.0365	PZE.104014780	7.88248	2.6	EV	4.92572	4.6982	14.04	21.82	4.03	4.04			5	0	Li_2011_EWP_3|Li_2011_KRN_3|Li_2011_KWP_2|Lu_2011_KRN_5|Millet_2016_16
Q12	4	59.45	31.2499	PZE.104026198	-9.00823	3.6	T_res_wd	2.75872	8.36157	31.25	80.64	4.04	4.05	PZE.104026198|PZE.104042855|PZE.104044698|PZE.104051202|PZE.104052472	31.25|60.82|66.29|80.64|83.32	4	1	Cai_2012_EL_5|Cai_2012_KNE_2|Huang_2010_GY_15|Li_2003_GY_7 | Zhao_2018_mQTL4-1
Q12	4	75.5	125.494	PZE.104063568	19.1085	5.2	WUww	5.00833	8.20396	31.25	179.8	4.04	4.07	PZE.104052472|PZE.104063568|PZE.104065696|SYN13516|PZE.104072760|PZE.104078327|PZE.104079887	83.32|125.49|130.03|135.16|143.83|152.58|154.26	27	4	Ajmone_1995_GY_1|Cai_2012_EL_5|Cai_2012_HKW_13|Cai_2012_KNE_2|Cai_2012_KNE_5|Coque&Gallais_2006_TKW_6|Frascaroli_2007_KW_5|Huang_2010_GY_15|Li_2003_GY_7|Li_2007_ED_1|Li_2007_ERN_1|Li_2009_ED_3|Li_2011_ED_12|Li_2011_ERN_2|Liu_2010e_ERN_1|Lu_2003_GY_26|Lu_2006_EL_5|Messmer_2009_HKW_2|Moreau_2004_DGY_8|Moreau_2004_DGY_9|Ribaut_1997_EN_4|Ribaut_1997_GY_9|Tuberosa_2002_GY_6|Yang_2012_ED_3|Yang_2012_ER…
Q12	4	109	177.346	PZE.104100589	0.0108953	3	LAR	2.03962	6.96162	177.35	179.8	4.07	4.07	PZE.104095135|PZE.104095248|PZE.104100589|PZE.104103558|PZE.104103955	171.78|171.79|177.35|179.8|180.26	3	1	Cai_2012_HKW_13|Frascaroli_2007_KW_5|Messmer_2009_HKW_2 | Li_2024_MQTL4_5
Q13	5	0	0.080997	PZE.105000063	0.599081	4.5	WUEwd	3.79188	5.96992	0.08	1.9	5	5			2	0	Messmer_2009_GY_1|Messmer_2009_KNP_1
Q13	5	0	0.080997	PZE.105000063	1.27382	4.5	WUEww	4.03716	2.86961	0.08	1.9	5	5			2	0	Messmer_2009_GY_1|Messmer_2009_KNP_1
Q13	5	0	0.080997	PZE.105000063	-5.49552	12.4	DPS	6.41567	8.62982	0.08	1.9	5	5			2	0	Messmer_2009_GY_1|Messmer_2009_KNP_1
Q14	5	116.8	188.827	SYN35847	-15.6534	3.7	Twd	2.83748	ns	188.83	192.13	5.05	5.05	SYN31647	192.132	2	1	Lu_2006_HKW_2|Yang_2012_ED_4 | Zhao_2018_mQTL5-3
Q14	5	116.8	188.827	SYN35847	9.16772	1.8	EV	2.89839	ns	188.83	192.13	5.05	5.05	SYN31647	192.132	2	1	Lu_2006_HKW_2|Yang_2012_ED_4 | Zhao_2018_mQTL5-3
Q14	5	119.15	192.132	SYN31647	-7.67589	3.2	BA_res_wd	2.13821	ns	192.13	195.42	5.05	5.06	SYN35847	188.827	0	0
Q14	5	119.15	192.132	SYN31647	-8.70585	3.4	WU_res_wd	2.34468	ns	192.13	195.42	5.05	5.06	SYN35847	188.827	0	0
S2	5	160.9	212.755	SYN35270	8.13303	3.3	BA_res_wd	2.32554	5.60769	212.76	217.63	5.08	5.09	SYN35270|ZM013240.0409	212.76|215.84	1	1	Liu_2011b_GY_8 | Zhao_2018_mQTL5-4
Q15	6	79.75	147.925	SYN29384	6.76176	9.4	DPS	4.38616	4.79937	132.83	148.25	6.05	6.05	SYN3630|PZE.106074750|PZE.106077055|PZE.106077504|SYN27103	110.53|129.97|132.45|132.83|147.14	1	1	Ribaut_1997_EN_10 | Zhao_2018_mQTL6-2
Q15	6	79.75	148.245	SYN37017	13.4569	3.7	WUwd	2.7561	5.28853	148.25	150.46	6.05	6.05	SYN3630|PZE.106074750|PZE.106077055|PZE.106077504|SYN27103	110.53|129.97|132.45|132.83|147.14	0	2	Li_2024_MQTL6_4 | Zhao_2018_mQTL6-2
Q16	6	132.95	166.178	SYN7865	-14.6328	3.9	WUwd	2.94275	ns	166.18	167.98	6.07	6.08			5	0	Almeida_2013_GY_3|Cai_2012_EL_3|Coque&Gallais_2006_KNP_9|Guo_2011_KWE_12|Li_2009_KWP_1
Q16	6	132.95	166.178	SYN7865	-11.0986	4.8	EV	10.8873	12.8325	166.18	167.98	6.07	6.08			5	0	Almeida_2013_GY_3|Cai_2012_EL_3|Coque&Gallais_2006_KNP_9|Guo_2011_KWE_12|Li_2009_KWP_1
Q17	8	13.75	4.84631	SYN12530	-19.7663	6.7	WUwd	6.46092	9.96277	4.85	12.99	8.01	8.02	PZE.108005381|PZE.108005605|SYN9898|PZE.108009251|PZE.108009277|PZE.108011210|PZE.108012841|SYN14462|PZE.108013757|PZE.108017749	5.43|5.6|7.62|9.88|9.9|11.66|12.99|13.37|13.62|17.07	2	0	Millet_2016_26|Ribaut_2007_HKW_4
Q17	8	13.75	4.84631	SYN12530	-1.10547	5.4	BAwd	5.00393	ns	4.85	5.43	8.01	8.01	PZE.108005381|PZE.108005605|SYN9898|PZE.108009251|PZE.108009277|PZE.108011210|PZE.108012841|SYN14462|PZE.108013757|PZE.108017749	5.43|5.6|7.62|9.88|9.9|11.66|12.99|13.37|13.62|17.07	1	0	Ribaut_2007_HKW_4
Q17	8	13.75	4.84631	SYN12530	-9.65103	3.9	WU_res_wd	2.97813	ns	4.85	5.43	8.01	8.01	PZE.108005381|PZE.108005605|SYN9898|PZE.108009251|PZE.108009277|PZE.108011210|PZE.108012841|SYN14462|PZE.108013757|PZE.108017749	5.43|5.6|7.62|9.88|9.9|11.66|12.99|13.37|13.62|17.07	1	0	Ribaut_2007_HKW_4
Q17	8	28.83	11.6644	PZE.108011210	-2.89609	8.1	DPS	3.48264	ns	9.88	12.99	8.01	8.02	SYN9898|PZE.108009251|PZE.108009277|PZE.108011210|PZE.108012841|SYN14462|PZE.108013757|PZE.108017749	7.62|9.88|9.9|11.66|12.99|13.37|13.62|17.07	2	0	Frascaroli_2007_KN_10|Millet_2016_26
Q17	8	28.83	11.6644	PZE.108011210	-16.9417	3.1	WUww	2.19932	ns	11.66	12.99	8.02	8.02	SYN9898|PZE.108009251|PZE.108009277|PZE.108011210|PZE.108012841|SYN14462|PZE.108013757|PZE.108017749	7.62|9.88|9.9|11.66|12.99|13.37|13.62|17.07	1	0	Millet_2016_26
Q18	8	44.5	20.8154	PZE.108021947	-4.26865	27.7	DPS	17.983	3.57608	17.87	165.73	8.02	8.07	PZE.108012841|SYN14462|PZE.108013757|PZE.108017749|PZE.108019899|SYN16954|PZE.108021947|SYN35861|SYN19605|PZE.108027940|PZE.108045054|PZE.108035009|PZE.108047603|PZE.108056925|PZE.108058577|PZE.108061188|PZE.108063246|SYN27931|PZE.108066752|PZE.108067299|PZE.108081297|PZE.108082144	12.99|13.37|13.62|17.07|17.87|20.52|20.82|22.17|24.41|29.61|48.48|48.8|80.05|101.96|104.62|109.73|113.07|118.19|118.42|119.04|138.22|138.91	60	8	Almeida_2013_GY_4|Barriere_2010_GY_7|Cai_2012_HKW_7|Cai_2012_KNE_11|Cai_2012_KNE_4|Coque&Gallais_2006_KNP_10|Frascaroli_2007_GY_15|Frascaroli_2007_GY_16|Frascaroli_2007_KN_11|Frascaroli_2007_KN_12|Frascaroli_2007_KW_10|Frascaroli_2007_KW_11|Guo_2011_EL_4|Huang_2010_GY_8|Lariepe_2012_GY_8|Li_2003_GY_8|Li_2007_ED_3|Li_2009_KNR_1|Li_2011_ED_4|Li_2011_KNR_4|Liu_2010c_GY_1|Liu_2011b_GY_10|Liu_2011b_GY…
Q18	8	44.5	20.5168	SYN16954	5.00768	5.3	WU_res_wd	4.67985	2.27997	20.52	142.37	8.02	8.05	PZE.108012841|SYN14462|PZE.108013757|PZE.108017749|PZE.108019899|SYN16954|PZE.108021947|SYN35861|SYN19605|PZE.108027940|PZE.108045054|PZE.108035009|PZE.108047603|PZE.108056925|PZE.108058577|PZE.108061188|PZE.108063246|SYN27931|PZE.108066752|PZE.108067299|PZE.108081297	12.99|13.37|13.62|17.07|17.87|20.52|20.82|22.17|24.41|29.61|48.48|48.8|80.05|101.96|104.62|109.73|113.07|118.19|118.42|119.04|138.22	17	8	Almeida_2013_GY_4|Barriere_2010_GY_7|Cai_2012_HKW_7|Frascaroli_2007_GY_16|Frascaroli_2007_KW_11|Li_2011_KNR_4|Lu_2003_GY_10|Lu_2003_GY_32|Marino_2009_EW_5|Marino_2009_KWE_5|Millet_2016_20|Millet_2016_27|Wassom_2008_GY_3|Yang_2012_ERN_5|Yang_2012_EW_3|Yang_2012_KNP_2|Yang_2012_KNR_3 | Li_2024_MQTL8_2 | Li_2024_MQTL8_3 | Li_2024_MQTL8_4 | Li_2024_MQTL8_5 |Li_2024_MQTL8_6 |Li_2024_MQTL8_7 | Zhao_201…
Q18	8	44.5	20.5168	SYN16954	-12.6425	3.3	WUww	2.46126	6.35363	20.52	149.15	8.02	8.06	PZE.108012841|SYN14462|PZE.108013757|PZE.108017749|PZE.108019899|SYN16954|PZE.108021947|SYN35861|SYN19605|PZE.108027940|PZE.108045054|PZE.108035009|PZE.108047603|PZE.108056925|PZE.108058577|PZE.108061188|PZE.108063246|SYN27931|PZE.108066752|PZE.108067299|PZE.108081297	12.99|13.37|13.62|17.07|17.87|20.52|20.82|22.17|24.41|29.61|48.48|48.8|80.05|101.96|104.62|109.73|113.07|118.19|118.42|119.04|138.22	8	8	Guo_2011_EL_4|Marino_2009_EL_2|Marino_2009_EW_5|Messmer_2009_GY_3|Messmer_2009_KNP_5|Millet_2016_27|Moreau_2004_DGY_13|Ribaut_1997_EN_6 | Li_2024_MQTL8_2 | Li_2024_MQTL8_3 | Li_2024_MQTL8_4 | Li_2024_MQTL8_5 |Li_2024_MQTL8_6 |Li_2024_MQTL8_7 |Zhao_2018_mQTL8-1 | Zhao_2018_mQTL8-2
Q18	8	72.5	104.617	PZE.108058577	-0.2376	22.5	R.ST	5.86967	5.2631	17.87	165.73	8.02	8.07	PZE.108012841|SYN14462|PZE.108013757|PZE.108017749|PZE.108019899|SYN16954|PZE.108021947|SYN35861|SYN19605|PZE.108027940|PZE.108045054|PZE.108035009|PZE.108047603|PZE.108056925|PZE.108058577|PZE.108061188|PZE.108063246|SYN27931|PZE.108066752|PZE.108067299|PZE.108081297|PZE.108085450|PZE.108092139|PZE.108099415|PZE.108111467	12.99|13.37|13.62|17.07|17.87|20.52|20.82|22.17|24.41|29.61|48.48|48.8|80.05|101.96|104.62|109.73|113.07|118.19|118.42|119.04|138.22|142.37|149.15|155.64|164.01	44	8	Almeida_2013_GY_4|Barriere_2010_GY_7|Cai_2012_HKW_7|Cai_2012_KNE_11|Coque&Gallais_2006_KNP_10|Frascaroli_2007_GY_15|Frascaroli_2007_GY_16|Frascaroli_2007_KN_11|Frascaroli_2007_KW_10|Frascaroli_2007_KW_11|Huang_2010_GY_8|Lariepe_2012_GY_8|Li_2003_GY_8|Li_2007_ED_3|Li_2009_KNR_1|Li_2011_ED_4|Li_2011_KNR_4|Liu_2010c_GY_1|Liu_2011b_GY_10|Liu_2011b_GY_5|Lu_2003_GY_10|Lu_2003_GY_12|Lu_2003_GY_32|Marino…
Q18	8	81	118.422	PZE.108066752	1.04124	10.9	WUEww	12.4802	6.60882	20.52	138.91	8.02	8.05	PZE.108012841|SYN14462|PZE.108013757|PZE.108017749|PZE.108019899|SYN16954|PZE.108021947|SYN35861|SYN19605|PZE.108027940|PZE.108045054|PZE.108035009|PZE.108047603|PZE.108056925|PZE.108058577|PZE.108061188|PZE.108063246|SYN27931|PZE.108066752|PZE.108067299|PZE.108081297|PZE.108082144	12.99|13.37|13.62|17.07|17.87|20.52|20.82|22.17|24.41|29.61|48.48|48.8|80.05|101.96|104.62|109.73|113.07|118.19|118.42|119.04|138.22|138.91	19	8	Almeida_2013_GY_4|Barriere_2010_GY_7|Cai_2012_HKW_7|Frascaroli_2007_GY_16|Frascaroli_2007_KW_11|Lariepe_2012_GY_8|Li_2003_GY_8|Li_2007_ED_3|Li_2011_KNR_4|Lu_2003_GY_10|Lu_2003_GY_32|Marino_2009_KWE_5|Millet_2016_20|Veldboom_1994_EL_5|Wassom_2008_GY_3|Yang_2012_ERN_5|Yang_2012_EW_3|Yang_2012_KNP_2|Yang_2012_KNR_3 | Li_2024_MQTL8_2 | Li_2024_MQTL8_3 | Li_2024_MQTL8_4 | Li_2024_MQTL8_5 |Li_2024_MQTL…
Q18	8	81	119.037	PZE.108067299	0.00976747	3.9	LAR	3.26844	11.5709	104.62	138.91	8.03	8.05	PZE.108012841|SYN14462|PZE.108013757|PZE.108017749|PZE.108019899|SYN16954|PZE.108021947|SYN35861|SYN19605|PZE.108027940|PZE.108045054|PZE.108035009|PZE.108047603|PZE.108056925|PZE.108058577|PZE.108061188|PZE.108063246|SYN27931|PZE.108066752|PZE.108067299|PZE.108081297|PZE.108082144	12.99|13.37|13.62|17.07|17.87|20.52|20.82|22.17|24.41|29.61|48.48|48.8|80.05|101.96|104.62|109.73|113.07|118.19|118.42|119.04|138.22|138.91	18	5	Almeida_2013_GY_4|Barriere_2010_GY_7|Cai_2012_HKW_7|Frascaroli_2007_GY_16|Frascaroli_2007_KW_11|Li_2003_GY_8|Li_2007_ED_3|Li_2011_KNR_4|Lu_2003_GY_10|Lu_2003_GY_32|Marino_2009_KWE_5|Millet_2016_20|Veldboom_1994_EL_5|Wassom_2008_GY_3|Yang_2012_ERN_5|Yang_2012_EW_3|Yang_2012_KNP_2|Yang_2012_KNR_3 | Li_2024_MQTL8_4 | Li_2024_MQTL8_5 |Li_2024_MQTL8_6 |Li_2024_MQTL8_7 | Zhao_2018_mQTL8-2
Q18	8	81	118.188	SYN27931	-7.46494	20	ERDWppr	4.91721	7.55335	104.62	138.91	8.03	8.05	PZE.108012841|SYN14462|PZE.108013757|PZE.108017749|PZE.108019899|SYN16954|PZE.108021947|SYN35861|SYN19605|PZE.108027940|PZE.108045054|PZE.108035009|PZE.108047603|PZE.108056925|PZE.108058577|PZE.108061188|PZE.108063246|SYN27931|PZE.108066752|PZE.108067299|PZE.108081297|PZE.108082144	12.99|13.37|13.62|17.07|17.87|20.52|20.82|22.17|24.41|29.61|48.48|48.8|80.05|101.96|104.62|109.73|113.07|118.19|118.42|119.04|138.22|138.91	18	5	Almeida_2013_GY_4|Barriere_2010_GY_7|Cai_2012_HKW_7|Frascaroli_2007_GY_16|Frascaroli_2007_KW_11|Li_2003_GY_8|Li_2007_ED_3|Li_2011_KNR_4|Lu_2003_GY_10|Lu_2003_GY_32|Marino_2009_KWE_5|Millet_2016_20|Veldboom_1994_EL_5|Wassom_2008_GY_3|Yang_2012_ERN_5|Yang_2012_EW_3|Yang_2012_KNP_2|Yang_2012_KNR_3 | Li_2024_MQTL8_4 | Li_2024_MQTL8_5 |Li_2024_MQTL8_6 |Li_2024_MQTL8_7 | Zhao_2018_mQTL8-2
Q18	8	81	118.422	PZE.108066752	0.360462	5.4	WUEwd	5.00656	7.47143	113.07	138.91	8.04	8.05	PZE.108012841|SYN14462|PZE.108013757|PZE.108017749|PZE.108019899|SYN16954|PZE.108021947|SYN35861|SYN19605|PZE.108027940|PZE.108045054|PZE.108035009|PZE.108047603|PZE.108056925|PZE.108058577|PZE.108061188|PZE.108063246|SYN27931|PZE.108066752|PZE.108067299|PZE.108081297|PZE.108082144	12.99|13.37|13.62|17.07|17.87|20.52|20.82|22.17|24.41|29.61|48.48|48.8|80.05|101.96|104.62|109.73|113.07|118.19|118.42|119.04|138.22|138.91	17	5	Almeida_2013_GY_4|Barriere_2010_GY_7|Cai_2012_HKW_7|Frascaroli_2007_GY_16|Frascaroli_2007_KW_11|Li_2003_GY_8|Li_2011_KNR_4|Lu_2003_GY_10|Lu_2003_GY_32|Marino_2009_KWE_5|Millet_2016_20|Veldboom_1994_EL_5|Wassom_2008_GY_3|Yang_2012_ERN_5|Yang_2012_EW_3|Yang_2012_KNP_2|Yang_2012_KNR_3 | Li_2024_MQTL8_4 | Li_2024_MQTL8_5 |Li_2024_MQTL8_6 |Li_2024_MQTL8_7 | Zhao_2018_mQTL8-2
Q18	8	81	118.188	SYN27931	1.35597	3.2	BAww	2.2432	5.85955	118.19	119.04	8.04	8.04	PZE.108012841|SYN14462|PZE.108013757|PZE.108017749|PZE.108019899|SYN16954|PZE.108021947|SYN35861|SYN19605|PZE.108027940|PZE.108045054|PZE.108035009|PZE.108047603|PZE.108056925|PZE.108058577|PZE.108061188|PZE.108063246|SYN27931|PZE.108066752|PZE.108067299|PZE.108081297|PZE.108082144	12.99|13.37|13.62|17.07|17.87|20.52|20.82|22.17|24.41|29.61|48.48|48.8|80.05|101.96|104.62|109.73|113.07|118.19|118.42|119.04|138.22|138.91	0	0
Q18	8	81	118.422	PZE.108066752	0.456586	3.4	BAwd	2.39324	ns	118.42	119.04	8.04	8.04	PZE.108012841|SYN14462|PZE.108013757|PZE.108017749|PZE.108019899|SYN16954|PZE.108021947|SYN35861|SYN19605|PZE.108027940|PZE.108045054|PZE.108035009|PZE.108047603|PZE.108056925|PZE.108058577|PZE.108061188|PZE.108063246|SYN27931|PZE.108066752|PZE.108067299|PZE.108081297|PZE.108082144	12.99|13.37|13.62|17.07|17.87|20.52|20.82|22.17|24.41|29.61|48.48|48.8|80.05|101.96|104.62|109.73|113.07|118.19|118.42|119.04|138.22|138.91	0	0
Q18	8	109.9	163.114	PZA03592.3	-7.01138	3.7	Tww	2.93507	ns	163.11	165.73	8.06	8.07	PZE.108045054|PZE.108082144|PZE.108085450|PZE.108092139|PZE.108099415|PZA03592.3|PZE.108111467	48.48|138.91|142.37|149.15|155.64|163.11|164.01	0	0
Q19	9	2.95	3.08008	SYN36188	26.2867	5	WUww	4.66154	8.1491	1.73	7.7	9	9.01	PZE.109001250|SYN36188|PZE.109005850|PZE.109006938	1.73|3.08|6.47|7.7	2	0	Frascaroli_2007_KW_12|Jansen_2013_KWE_3
Q19	9	2.95	3.08008	SYN36188	13.8739	5.4	WUwd	4.90658	3.5718	3.08	7.7	9	9.01	PZE.109001250|SYN36188|PZE.109005850|PZE.109006938	1.73|3.08|6.47|7.7	2	0	Frascaroli_2007_KW_12|Jansen_2013_KWE_3
Q19	9	2.95	3.08008	SYN36188	2.03664	3.2	BAww	2.26216	3.41443	3.08	6.47	9	9.01	PZE.109001250|SYN36188|PZE.109005850|PZE.109006938	1.73|3.08|6.47|7.7	2	0	Frascaroli_2007_KW_12|Jansen_2013_KWE_3
Q19	9	2.95	3.08008	SYN36188	0.0116167	3.1	LAR	2.22886	4.21641	3.08	6.47	9	9.01	PZE.109001250|SYN36188|PZE.109005850|PZE.109006938	1.73|3.08|6.47|7.7	2	0	Frascaroli_2007_KW_12|Jansen_2013_KWE_3
Q20	9	51.1	27.0927	SYN32275	6.80187	5.5	EV	12.7952	16.963	6.47	135.46	9.01	9.05	PZE.109017034|PZE.109018614|PZE.109021721|SYN5266|PZE.109023986|SYN32275|PZE.109084770	17|18.89|21.97|23.54|24.14|27.09|133.7	36	8	Ajmone_1995_GY_3|Ajmone_1995_TW_6|Almeida_2012_GY_4|Almeida_2013_GY_5|Bohn_2000_GY_5|Frascaroli_2007_GY_18|Frascaroli_2007_KN_13|Frascaroli_2007_KN_14|Guo_2011_EL_5|Huang_2010_GY_20|Lariepe_2012_GY_9|Li_2011_ERN_3|Liu_2010c_GY_2|Liu_2010c_GY_3|Liu_2010e_ERN_3|Liu_2011a_KNE_7|Lu_2003_GY_14|Lu_2011_KRN_10|Marino_2009_KWE_6|Melchinger_1998_KW_12|Ribaut_1997_EN_11|Ribaut_1997_KN_6|Ribaut_1997_KN_7|Ta…
Q20	9	51.1	27.0927	SYN32275	0.651968	6.2	BAwd	5.93181	ns	23.54	135.46	9.03	9.05	PZE.109017034|PZE.109018614|PZE.109021721|SYN5266|PZE.109023986|SYN32275|PZE.109084770	17|18.89|21.97|23.54|24.14|27.09|133.7	37	5	Ajmone_1995_GY_3|Ajmone_1995_TW_6|Almeida_2012_GY_4|Almeida_2013_GY_5|Bohn_2000_GY_5|Frascaroli_2007_GY_18|Frascaroli_2007_KN_13|Frascaroli_2007_KN_14|Guo_2011_EL_5|Huang_2010_GY_20|Lariepe_2012_GY_9|Li_2011_ERN_3|Liu_2010c_GY_2|Liu_2010c_GY_3|Liu_2010e_ERN_3|Liu_2011a_KNE_7|Lu_2003_GY_14|Lu_2011_KRN_10|Marino_2009_KWE_6|Melchinger_1998_KW_12|Ribaut_1997_EN_11|Ribaut_1997_KN_6|Ribaut_1997_KN_7|Ta…
Q20	9	51.1	27.0927	SYN32275	0.452213	7.3	WUEwd	7.41005	5.08861	23.54	135.46	9.03	9.05	PZE.109017034|PZE.109018614|PZE.109021721|SYN5266|PZE.109023986|SYN32275|PZE.109084770	17|18.89|21.97|23.54|24.14|27.09|133.7	38	5	Ajmone_1995_GY_3|Ajmone_1995_TW_6|Almeida_2012_GY_4|Almeida_2013_GY_5|Bohn_2000_GY_5|Frascaroli_2007_GY_18|Frascaroli_2007_KN_13|Frascaroli_2007_KN_14|Guo_2011_EL_5|Huang_2010_GY_20|Lariepe_2012_GY_9|Li_2011_ERN_3|Liu_2010c_GY_2|Liu_2010c_GY_3|Liu_2010e_ERN_3|Liu_2011a_KNE_6|Liu_2011a_KNE_7|Lu_2003_GY_14|Lu_2011_KRN_10|Marino_2009_KWE_6|Melchinger_1998_KW_12|Ribaut_1997_EN_11|Ribaut_1997_KN_6|Rib…
Q20	9	51.1	27.0927	SYN32275	0.730888	5	WUEww	4.61083	7.17539	23.54	135.46	9.03	9.05	PZE.109017034|PZE.109018614|PZE.109021721|SYN5266|PZE.109023986|SYN32275|PZE.109084770	17|18.89|21.97|23.54|24.14|27.09|133.7	38	5	Ajmone_1995_GY_3|Ajmone_1995_TW_6|Almeida_2012_GY_4|Almeida_2013_GY_5|Bohn_2000_GY_5|Frascaroli_2007_GY_18|Frascaroli_2007_KN_13|Frascaroli_2007_KN_14|Guo_2011_EL_5|Huang_2010_GY_20|Lariepe_2012_GY_9|Li_2011_ERN_3|Liu_2010c_GY_2|Liu_2010c_GY_3|Liu_2010e_ERN_3|Liu_2011a_KNE_6|Liu_2011a_KNE_7|Lu_2003_GY_14|Lu_2011_KRN_10|Marino_2009_KWE_6|Melchinger_1998_KW_12|Ribaut_1997_EN_11|Ribaut_1997_KN_6|Rib…
Q21	9	141.83	146.918	PZE.109103626	19.0778	8	EV	19.433	5.32115	135.46	148.23	9.05	9.07	SYN10259	147.66	10	3	Ajmone_1995_TW_7|Stuber_1992_GY_5|Xiao_2005_ENP_3|Xiao_2005_GY_3|Yan_2006_GY_4|Yan_2006_KNR_4|Yang_2012_ERN_9|Yang_2012_HKW_2|Yang_2012_HKW_6|Yang_2012_KNP_5 | Li_2024_MQTL9_5 | Li_2024_MQTL9_6 | Zhao_2018_mQTL9-3
Q21	9	141.83	146.918	PZE.109103626	1.21866	3.5	BAwd	2.60835	7.24999	146.92	148.23	9.06	9.07	SYN10259	147.66	0	0
Q21	9	141.83	146.918	PZE.109103626	3.30478	3	BAww	2.01025	7.27773	146.92	147.67	9.06	9.06	SYN10259	147.66	0	0
Q21	9	146.98	147.666	SYN10259	29.7234	4.5	WUww	3.99464	10.8712	146.92	148.23	9.06	9.07	PZE.109103626	146.92	0	0

## Sheet: Yield QTL list
Supplementary Table S5. QTLs overlaps. QTLs and meta-QTLs assembled from previously published data
ID	Trait	Chr	Left	peak	Right	Details	Size	QTL cluster	Notes
Ajmone_1995_TW_1	TW	1	67348339	86071230	104794120	AQ	37445781
Almeida_2012_GY_1	GY	1	120901187	135454122	150007058	AQ	29105871
Almeida_2013_GY_6	GY	1	62211326	68583305	74955284	HQ	12743958
Barriere_2010_GY_1	GY	1	6697597	10679768	14661939	AQ	7964342	Q1
Barriere_2010_GY_2	GY	1	216390435	222074099	227757763	HQ	11367328
Bohn_2000_GY_1	GY	1	108456715	152541841	196626967	AQ	88170252
Bohn_2000_GY_2	GY	1	8039467	15337667	22635867	PHQ	14596400	Q1
Cai_2012_EL_1	EL	1	281891996	284032204	286172412	HOT_DRY_WD	4280416
Cai_2012_GY_1	GY	1	75730658	83517649	91304640	AQ	15573982
Cai_2012_GY_5	GY	1	31094489	35082626	39070762	HQ	7976273	Q1
Cai_2012_HKW_1	KW	1	48528132	49821164	51114195	HQ	2586063
Cai_2012_HKW_8	KW	1	40840532	45228644	49616756	PHQ	8776224	Q1
Cai_2012_KNE_12	KN	1	38633309	41489994	44346679	PHQ	5713370	Q1
Cai_2012_KNE_8	KN	1	30504799	35390687	40276574	HQ	9771775	Q1
Coque&Gallais_2006_GY_1	GY	1	239537115	247497039	255456963	AQ	15919848
Coque&Gallais_2006_KNP_1	KN	1	41780585	46539915	51299244	HQ	9518659	Q1
Coque&Gallais_2006_KNP_2	KN	1	182817281	187027925	191238569	AQ	8421288
Coque&Gallais_2006_KNP_4	KN	1	198498531	201465338	204432145	HQ	5933614
Coque&Gallais_2006_KNP_5	KN	1	286352809	290704735	295056661	HOT_DRY_WD	8703852
Coque&Gallais_2006_TKW_1	KW	1	92046036	130690710	169335384	AQ	77289348
Coque&Gallais_2006_TKW_2	KW	1	189721512	193301654	196881797	HQ	7160285
Coque&Gallais_2006_TKW_4	KW	1	196216739	198813711	201410682	HQ	5193943
Frascaroli_2007_GY_1	GY	1	78211361	78098496	77985631	AQ	-225730
Frascaroli_2007_GY_2	GY	1	78183796	137470570	196757344	AQ	118573548
Frascaroli_2007_GY_3	GY	1	208156299	215137994	222119689	AQ	13963390
Frascaroli_2007_KN_1	KN	1	196757344	202456821	208156299	HQ	11398955
Frascaroli_2007_KN_2	KN	1	222119689	247698081	273276474	AQ	51156785
Guo_2011_ED_1	ED	1	196933787	212630264	228326742	AQ	31392955
Guo_2011_EL_1	EL	1	1877438	8320645	14763852	PHQ	12886414	Q1
Guo_2011_EL_2	EL	1	69861196	116402748	162944300	AQ	93083104
Guo_2011_ERN_1	ERN	1	199724317	216020815	232317312	AQ	32592995
Guo_2011_EW_1	EW	1	64762232	76024471	87286709	HQ	22524477
Guo_2011_EW_2	EW	1	200123340	223432444	246741547	HQ	46618207
Guo_2011_KNR2	KN	1	59332552	71064228	82795904	AQ	23463352
Guo_2011_KWE_1	KW	1	204735162	225439605	246144048	AQ	41408886
Guo_2011_KWE_2	KW	1	1877438	6965457	12053476	PHQ	10176038	Q1
Guo_2011_KWE_3	KW	1	4438384	9671995	14905607	HQ	10467223	Q1
Guo_2011_KWE_4	KW	1	159408617	174991030	190573443	AQ	31164826
Guo_2011_KWE_8	KW	1	5168016	16803836	28439655	PHQ	23271639	Q1
Guo_2011_KWE_9	KW	1	182549690	193616774	204683858	HQ	22134168
Huang_2010_GY_1	GY	1	14185903	31269855	48353807	HQ	34167904	Q1
Huang_2010_GY_10	GY	1	31419408	36708759	41998109	AQ	10578701	Q1
Huang_2010_GY_11	GY	1	283203130	284640932	286078733	HOT_DRY_WD	2875603
Jansen_2013_GY_1	GY	1	187726078	190360795	192995513	AQ	5269435
Lariepe_2012_GY_1	GY	1	9719921	14750645	19781369	AQ	10061448	Q1
Lariepe_2012_GY_2	GY	1	228301210	230760785	233220360	AQ	4919150
Lariepe_2012_GY_3	GY	1	290819768	292973458	295127147	HOT_DRY_WD	4307379
Li_2003_GY_5	GY	1	202794684	217136494	231478304	PHQ	28683620
Li_2007_EL_1	EL	1	7000839	12507484	18014129	AQ	11013290	Q1
Li_2007_HKW_1	KW	1	67415967	108023451	148630935	AQ	81214968
Li_2009_ED_1	ED	1	74927424	110443583	145959743	AQ	71032319
Li_2009_ED_4	ED	1	180988554	191798547	202608540	PHQ	21619986
Li_2009_EL_5	EL	1	202780518	218613592	234446667	HQ	31666149
Li_2009_HKW_1	KW	1	79109983	123194379	167278775	AQ	88168792
Li_2009_HKW_2	KW	1	198519857	212943756	227367656	HQ	28847799
Li_2009_HKW_6	KW	1	183437779	189230554	195023330	AQ	11585551
Li_2009_KNR_2	KN	1	174931980	183504308	192076636	PHQ	17144656
Li_2009_KRN_5	ERN	1	123085826	156477020	189868213	HQ	66782387
Li_2011_ED_1	ED	1	6322523	9115847	11909170	PHQ	5586647	Q1
Li_2011_ED_2	ED	1	240892594	247678937	254465280	AQ	13572686
Li_2011_EL_1	EL	1	206777864	212734232	218690600	AQ	11912736
Li_2011_EL_3	EL	1	22952472	29266325	35580178	HQ	12627706	Q1
Li_2011_HKW_1	KW	1	56127309	57027732	57928154	PHQ	1800845
Li_2011_KRN_1	ERN	1	6942841	9817804	12692767	HQ	5749926	Q1
Li_2011_KRN_6	ERN	1	211483414	215692303	219901193	HQ	8417779
Liu_2000d_EW_1	EW	1	277623264	280501714	283380164	PHQ	5756900
Liu_2010c_GY_4	GY	1	267702820	273797613	279892407	AQ	12189587
Liu_2010e_KNR_1	KN	1	33816428	36906232	39996036	HQ	6179608	Q1
Liu_2011b_GY_1	GY	1	198200719	199670130	201139541	AQ	2938822
Liu_2011b_GY_6	GY	1	188042822	196883430	205724038	AQ	17681216
Liu_2014_HKW_1	KW	1	3155120	13837504	24519889	AQ	21364769	Q1
Liu_2014_HKW_2	KW	1	3044129	16807384	30570639	PHQ	27526510	Q1
Liu_2014_HKW_3	KW	1	4182002	17279188	30376374	PHQ	26194372	Q1
Liu_2014_HKW_4	KW	1	24556345	34698276	44840207	HQ	20283862	Q1
Liu_2014_HKW_5	KW	1	64560444	101448465	138336487	AQ	73776043
Liu_2014_HKW_6	KW	1	152055821	170780884	189505946	HQ	37450125
Liu_2014_HKW_7	KW	1	183423733	192925530	202427328	AQ	19003595
Lu_2003_GY_1	GY	1	193212200	193242435	193272671	HQ	60471
Lu_2003_GY_16	GY	1	64075742	71143551	78211361	HQ	14135619
Lu_2003_GY_2	GY	1	8355857	17238656	26121455	PHQ	17765598	Q1
Lu_2006_EL_1	EL	1	7266662	10294950	13323239	AQ	6056577	Q1
Lu_2006_EL_2	EL	1	117365717	143113573	168861429	AQ	51495712
Marino_2009_50KW_1	KW	1	212590390	227189915	241789441	HQ	29199051
Melchinger_1998_KW_1	KW	1	273279361	278321602	283363844	AQ	10084483
Melchinger_1998_KW_2	KW	1	259429086	267597212	275765337	AQ	16336251
Messmer_2009_GY_4	GY	1	83625149	86462717	89300285	AQ	5675136
Messmer_2009_HKW_4	KW	1	21159595	30300320	39441046	HQ	18281451	Q1
Messmer_2009_HKW_5	KW	1	73318667	76876666	80434665	AQ	7115998
Messmer_2009_HKW_6	KW	1	200949373	206801287	212653201	AQ	11703828
Messmer_2009_KNP_3	KN	1	267487724	271783658	276079593	AQ	8591869
Messmer_2009_KNP_6	KN	1	81395389	83917672	86439954	AQ	5044565
Millet_2016_1	GY	1	117501405	119501405	121501405	AQ	4000000
Millet_2016_10	GY	1	232219088	234219088	236219088	HQ	4000000
Millet_2016_11	GY	1	247530930	249530930	251530930	AQ	4000000
Millet_2016_12	GY	1	278572987	280572987	282572987	PHQ	4000000
Millet_2016_2	GY	1	293726849	295726849	297726849	WW	4000000
Millet_2016_21	GY	1	797566	2797566	4797566	PHQ	4000000
Millet_2016_28	GY	1	430515	2430515	4430515	PHQ	4000000
Millet_2016_29	GY	1	31122606	33122606	35122606	HQ	4000000	Q1
Millet_2016_35	GY	1	210986628	212986628	214986628	HQ	4000000
Millet_2016_9	GY	1	48439360	50439360	52439360	AQ	4000000
Moreau_2004_DGY_2	GY	1	272653942	281898342	291142742	HOT_DRY	18488800
Moreau_2004_KW_1	KW	1	196261033	198728437	201195842	AQ	4934809
Ribaut_1997_EN_1	EN	1	3517752	11198308	18878863	AQ	15361111	Q1
Ribaut_1997_EN_12	EN	1	22194616	39060473	55926331	HQ	33731715	Q1
Ribaut_1997_EN_2	EN	1	262220934	277019005	291817075	PHQ	29596141
Ribaut_1997_EN_8	EN	1	13286329	29376368	45466407	HQ	32180078	Q1
Ribaut_1997_GY_1	GY	1	197696327	209788093	221879860	HQ	24183533
Ribaut_1997_GY_5	GY	1	255050301	413327843	571605385	COOL_WW	316555084
Ribaut_1997_GY_8	GY	1	24661349	45263465	65865582	AQ	41204233	Q1
Ribaut_1997_KN_1	KN	1	198580623	210003736	221426849	HQ	22846226
Ribaut_1997_KN_2	KN	1	263952647	278595061	293237475	PHQ	29284828
Ribaut_2007_GY_4	GY	1	62801159	88646837	114492515	AQ	51691356
Ribaut_2007_HKW_2	KW	1	58083241	67375490	76667739	PHQ	18584498
Ribaut_2007_HKW_3	KW	1	198131843	214030607	229929371	HQ	31797528
Stuber_1992_GY_1	GY	1	234608593	236797308	238986023	AQ	4377430
Stuber_1992_GY_7	GY	1	179472636	183164374	186856113	PHQ	7383477
Tang_2010_GY_1	GY	1	3606771	11704760	19802750	AQ	16195979	Q1
Tang_2010_GY_2	GY	1	266659220	273978266	281297312	AQ	14638092
Tang_2010_HKW_1	KW	1	194789898	205487961	216186024	AQ	21396126
Tuberosa_2002_GY_1	GY	1	184933590	188438586	191943582	AQ	7009992
Tuberosa_2002_GY_2	GY	1	222828705	228319492	233810278	AQ	10981573
Tuberosa_2002_GY_3	GY	1	274558315	282672463	290786611	HOT_DRY	16228296
Veldboom_1994_ED_1	ED	1	233068701	241300261	249531822	AQ	16463121
Veldboom_1994_EL_1	EL	1	19193457	37016498	54839538	HQ	35646081	Q1
Xiao_2005_ENP_1	EN	1	15066550	27982765	40898979	HQ	25832429	Q1
Xiao_2005_ENP_4	EN	1	9949987	24622382	39294778	HQ	29344791	Q1
Xiao_2005_EW_1	EW	1	13047450	33051136	53054821	HQ	40007371	Q1
Xiao_2005_GY_1	GY	1	17027332	31723035	46418738	HQ	29391406	Q1
Xiao_2005_HKW_1	KW	1	87683416	141364792	195046169	AQ	107362753
Xiao_2005_KNE_1	KN	1	4558552	21620148	38681744	PHQ	34123192	Q1
Xiao_2005_KNE_2	KN	1	292098455	296704351	301310246	COOL_HOT	9211791
Xiao_2005_KNE_5	KN	1	6268038	22351711	38435384	PHQ	32167346	Q1
Xiao_2005_KWE_1	KW	1	15175801	32579398	49982995	HQ	34807194	Q1
Yan_2006_ERN_1	ERN	1	191492936	212229506	232966076	AQ	41473140
Yan_2006_GY_1	GY	1	200143298	211889586	223635875	HQ	23492577
Yan_2006_HKW_1	KW	1	78817115	123326830	167836546	AQ	89019431
Yan_2006_HKW_2	KW	1	209601163	227544764	245488364	HQ	35887201
Yan_2006_KNR_1	KN	1	202609546	211771230	220932913	HQ	18323367
Yang_2012_ED_1	ED	1	62059633	68603552	75147470	AQ	13087837
Yang_2012_ED_8	ED	1	181081436	185439151	189796865	PHQ	8715429
Yang_2012_ED_9	ED	1	200888055	204988783	209089510	AQ	8201455
Yang_2012_EL_5	EL	1	180463326	186582998	192702670	AQ	12239344
Yang_2012_ERN_7	ERN	1	295283806	297179560	299075314	COOL_HOT	3791508
Yang_2012_HKW_16	KW	1	142982589	162205702	181428815	HQ	38446226
Yang_2012_HKW_3	KW	1	150163534	164834901	179506267	?	29342733
Yang_2012_HKW_7	KW	1	94495023	126856802	159218580	AQ	64723557
Yang_2012_HKW_8	KW	1	138744588	152787580	166830572	HQ	28085984
Zhang_2010_EL_1	EL	1	39252958	41028385	42803811	PHQ	3550853	Q1
Zheng_2009_GY_1	GY	1	188059023	197294599	206530176	PHQ	18471153
Zheng_2009_TKW_1	KW	1	4291745	20150345	36008946	PHQ	31717201	Q1
Zheng_2009_TKW_2	KW	1	14963932	28836254	42708576	HQ	27744644	Q1
Zheng_2009_TKW_3	KW	1	39298120	49302381	59306641	HQ	20008521	Q1
Zheng_2009_TKW_4	KW	1	63147172	118717508	174287845	AQ	111140673
Ajmone_1995_TW_2	TW	2	22714498	26799700	30884902	PHQ	8170404
Almeida_2013_GY_1	GY	2	25839946	27939478	30039010	AQ	4199064
Almeida_2013_GY_10	GY	2	30324232	89981245	149638257	PHQ	119314025	Q7
Barriere_2010_GY_3	GY	2	213580848	217280320	220979791	PHQ	7398943	Q7
Cai_2012_EL_4	EL	2	4614177	7277684	9941191	AQ	5327014
Cai_2012_GY_2	GY	2	31329884	38315221	45300559	AQ	13970675
Cai_2012_HKW_12	KW	2	11477918	13761450	16044982	AQ	4567064
Cai_2012_KNE_1	KN	2	29711169	34235504	38759840	AQ	9048671
Coque&Gallais_2006_GY_2	GY	2	61179590	111566745	161953901	PHQ	100774311	Q7
Coque&Gallais_2006_TKW_4	KW	2	29437153	38222591	47008028	PHQ	17570875
Frascaroli_2007_GY_4	GY	2	29248471	29288896	29329321	HQ	80850
Frascaroli_2007_GY_5	GY	2	194503984	195887187	197270389	HQ	2766405	Q7
Frascaroli_2007_KN_3	KN	2	194503984	195887187	197270389	HQ	2766405	Q7
Frascaroli_2007_KW_1	KW	2	2692835	8861094	15029353	HQ	12336518
Frascaroli_2007_KW_2	KW	2	148630573	172946159	197261744	HQ	48631171	Q7
Frascaroli_2007_KW_3	KW	2	198325081	208044857	217764632	AQ	19439551	Q7
Guo_2011_ERN_2	ERN	2	44369187	123866617	203364046	HQ	158994859	Q7
Guo_2011_EW_3	EW	2	136469780	173233245	209996710	AQ	73526930	Q7
Guo_2011_KNR1	KN	2	208032049	220975918	233919787	AQ	25887738	Q7
Huang_2010_GY_12	GY	2	9019367	11819269	14619171	PHQ	5599804
Huang_2010_GY_13	GY	2	19417252	25451622	31485992	PHQ	12068740
Huang_2010_GY_14	GY	2	197369260	199479191	201589122	PHQ	4219862	Q7
Huang_2010_GY_3	GY	2	30794333	47572542	64350751	PHQ	33556418
Li_2003_GY_6	GY	2	41940006	96344636	150749265	AQ	108809259	Q7
Li_2009_KRN_6	ERN	2	17442323	33175152	48907982	AQ	31465659
Li_2011_ED_11	ED	2	1283102	2394887	3506672	AQ	2223570
Li_2011_ED_8	ED	2	227562396	229475741	231389086	AQ	3826690
Li_2011_EL_4	EL	2	213197841	218060598	222923355	AQ	9725514	Q7
Li_2011_HKW_10	KW	2	49731336	75188819	100646302	AQ	50914966
Li_2011_HKW_6	KW	2	1416658	2786189	4155721	AQ	2739063
Li_2011_HKW_7	KW	2	16683123	19151253	21619383	AQ	4936260
Liu_2000d_EW_2	EW	2	213375625	218379754	223383882	AQ	10008257	Q7
Liu_2010e_KNR_4	KN	2	4874536	6986527	9098518	AQ	4223982
Liu_2011b_GY_2	GY	2	204539865	206376958	208214051	AQ	3674186	Q7
Liu_2011b_GY_7	GY	2	63642584	131101589	198560593	AQ	134918009	Q7
Liu_2014_HKW_10	KW	2	53280452	128255142	203229833	AQ	149949381	Q7
Liu_2014_HKW_9	KW	2	39271186	119974521	200677856	AQ	161406670	Q7
Lu_2003_GY_18	GY	2	14928388	27929958	40931527	HQ	26003139
Lu_2003_GY_19	GY	2	127189659	150347558	173505458	HQ	46315799	Q7
Lu_2003_GY_20	GY	2	127189659	172477146	217764632	AQ	90574973	Q7
Lu_2003_GY_21	GY	2	214170200	221096679	228023158	HQ	13852958	Q7
Lu_2003_GY_22	GY	2	221096437	224553867	228011297	HQ	6914860	Q7
Lu_2003_GY_3	GY	2	14928388	27929958	40931527	HQ	26003139
Lu_2006_EL_3	EL	2	197065039	200533133	204001227	HQ	6936188	Q7
Lu_2006_KNR_1	KN	2	58207597	104565936	150924275	AQ	92716678	Q7
Lu_2006_KNR_3	KN	2	61705024	105442584	149180145	AQ	87475121	Q7
Lu_2006_KWP_1	GY	2	31056262	39711470	48366677	AQ	17310415
Lu_2011_KRN_1	ERN	2	175917407	183760494	191603581	AQ	15686174	Q7
Lu_2011_KRN_2	ERN	2	197556174	200995772	204435370	AQ	6879196	Q7
Marino_2009_50KW_2	KW	2	212911383	222943626	232975868	AQ	20064485	Q7
Marino_2009_EW_1	EW	2	213178077	220756430	228334783	AQ	15156706	Q7
Marino_2009_KWE_1	KW	2	212781290	220649355	228517419	AQ	15736129	Q7
Melchinger_1998_GY_1	GY	2	3432765	6880131	10327498	AQ	6894733
Melchinger_1998_KW_3	KW	2	21915591	26545742	31175893	PHQ	9260302
Melchinger_1998_KW_4	KW	2	102150608	148726832	195303056	PHQ	93152448	Q7
Melchinger_1998_KW_5	KW	2	196611269	203701265	210791262	PHQ	14179993	Q7
Messmer_2009_HKW_7	KW	2	208266364	210167173	212067982	AQ	3801618	Q7
Messmer_2009_KNP_4	KN	2	2735244	3323356	3911468	AQ	1176224
Millet_2016_13	GY	2	14773313	16773313	18773313	HOT_DRY_WD	4000000
Millet_2016_14	GY	2	42474968	44474968	46474968	HOT_DRY_WD	4000000
Millet_2016_30	GY	2	5524873	7524873	9524873	COOL_HOT	4000000
Millet_2016_31	GY	2	60023101	62023101	64023101	COOL_HOT	4000000
Millet_2016_36	GY	2	230389200	232389200	234389200	COOL_WW	4000000
Moreau_2004_DGY_5	GY	2	57292094	131885587	206479080	PHQ	149186986	Q7
Moreau_2004_KW_2	KW	2	22344013	35979350	49614686	AQ	27270673
Ribaut_1997_EN_3	EN	2	26840050	67943698	109047347	HQ	82207297
Ribaut_1997_GY_2	GY	2	17956423	44327274	70698126	PHQ	52741703
Ribaut_2007_GY_1	GY	2	2791806	9484086	16176366	AQ	13384560
Stuber_1992_GY_2	GY	2	39822326	42238579	44654832	HQ	4832506
Tien_2014_KRN_5	ERN	2	179537763	184682455	189827148	AQ	10289385	Q7
Tuberosa_2002_GY_4	GY	2	25060527	54805410	84550293	AQ	59489766
Tuberosa_2002_GY_5	GY	2	49100638	121704786	194308935	AQ	145208297	Q7
Veldboom_1994_ED_2	ED	2	190623791	197798451	204973111	HQ	14349320	Q7
Veldboom_1994_KRN_1	ERN	2	9769683	10973452	12177221	AQ	2407538
Xiao_2005_EW_3	EW	2	16568003	39536133	62504263	HQ	45936260
Xiao_2005_HKW_2	KW	2	17385527	42618621	67851715	HQ	50466188
Xiao_2005_HKW_5	KW	2	31426944	106547406	181667869	AQ	150240925	Q7
Yan_2006_ERN_2	ERN	2	15454270	31374870	47295470	AQ	31841200
Yang_2012_EL_7	EL	2	2175840	3505227	4834614	AQ	2658774
Yang_2012_EW_7	EW	2	1455394	3031430	4607465	AQ	3152071
Ajmone_1995_TW_3	TW	3	17683822	69159364	120634907	PHQ	102951085	Q8
Almeida_2013_GY_11	GY	3	139749553	159268207	178786861	PHQ	39037308	Q8
Almeida_2013_GY_12	GY	3	13086734	31472731	49858729	HQ	36771995	Q8
Barriere_2010_GY_4	GY	3	16841020	25685982	34530944	PHQ	17689924	Q8
Bohn_2000_GY_3	GY	3	1200876	6874207	12547537	HQ	11346661
Cai_2012_EL_9	EL	3	13156791	20086203	27015616	AQ	13858825	Q8
Cai_2012_GY_3	GY	3	150232957	158249721	166266485	AQ	16033528	Q8
Cai_2012_KNE_10	KN	3	1200876	1938861	2676845	AQ	1475969
Cañas_2012_EN_1	EN	3	166450403	171721840	176993276	AQ	10542873	Q8
Coque&Gallais_2006_KNP_6	KN	3	201206729	206131148	211055567	PHQ	9848838	Q8
Frascaroli_2007_GY_6	GY	3	8211240	12763293	17315347	AQ	9104107	Q8
Frascaroli_2007_KW_4	KW	3	2923302	4051323	5179345	AQ	2256043
Guo_2011_ED_2	ED	3	9686914	19808894	29930874	AQ	20243960	Q8
Guo_2011_ED_4	ED	3	196219738	206953240	217686743	AQ	21467005	Q8
Guo_2011_ERN_3	ERN	3	1200876	3327666	5454455	HQ	4253579
Guo_2011_ERN_7	ERN	3	3118407	21472552	39826697	AQ	36708290	Q8
Guo_2011_EW_4	EW	3	20303534	77250444	134197354	AQ	113893820	Q8
Guo_2011_KWE_10	KW	3	65581800	115859279	166136759	AQ	100554959	Q8
Jansen_2013_GY_2	GY	3	10104814	11858006	13611198	AQ	3506384	Q8
Jansen_2013_KWE_1	KW	3	10530972	11961822	13392671	AQ	2861699	Q8
Lariepe_2012_GY_4	GY	3	148050797	156356773	164662749	HQ	16611952	Q8
Li_2003_GY_1	GY	3	2222003	6094650	9967297	AQ	7745294
Li_2003_GY_2	GY	3	174441524	189389862	204338200	HQ	29896676	Q8
Li_2007_EL_2	EL	3	37699396	96050581	154401765	PHQ	116702369	Q8
Li_2009_ED_2	ED	3	1200876	3613936	6026995	HQ	4826119
Li_2009_EL_1	EL	3	71101258	118588208	166075157	HQ	94973899	Q8
Li_2009_EL_6	EL	3	204829204	209601327	214373449	AQ	9544245
Li_2009_HKW_3	KW	3	1200876	3012908	4824940	AQ	3624064
Li_2009_HKW_4	KW	3	9062323	13858439	18654555	AQ	9592232	Q8
Li_2009_KRN_1	ERN	3	201445762	207420540	213395319	HQ	11949557	Q8
Li_2009_KRN_2	ERN	3	214944828	217815996	220687165	HQ	5742337
Li_2011_EL_2	EL	3	50803102	80203015	109602927	AQ	58799825	Q8
Li_2011_ERN_1	ERN	3	8019587	10035945	12052303	AQ	4032716	Q8
Liu_2010a_HKW_1	KW	3	225928348	228463762	230999177	AQ	5070829
Liu_2011b_GY_3	GY	3	158422761	162955798	167488834	AQ	9066073	Q8
Lu_2003_GY_23	GY	3	17315347	53190665	89065983	AQ	71750636	Q8
Lu_2003_GY_24	GY	3	4201040	45614472	87027903	AQ	82826863	Q8
Lu_2003_GY_4	GY	3	17315347	71399022	125482698	?	108167351	Q8
Lu_2006_EL_4	EL	3	1200876	2440291	3679707	HQ	2478831
Lu_2006_EL_8	EL	3	20230081	29582737	38935394	AQ	18705313	Q8
Lu_2006_KWP_3	GY	3	13510913	19151897	24792881	AQ	11281968	Q8
Lu_2011_KRN_3	ERN	3	177273707	182892532	188511358	AQ	11237651	Q8
Lu_2011_KRN_4	ERN	3	181308141	194253122	207198103	AQ	25889962	Q8
Marino_2009_50KW_3	KW	3	214010981	218621861	223232741	AQ	9221760
Marino_2009_EW_2	EW	3	17089886	53733878	90377871	AQ	73287985	Q8
Marino_2009_KNE_1	KN	3	17273560	46939052	76604545	AQ	59330985	Q8
Marino_2009_KWE_2	KW	3	16789453	43636967	70484482	AQ	53695029	Q8
Melchinger_1998_KW_6	KW	3	17812105	72192430	126572754	PHQ	108760649	Q8
Millet_2016_15	GY	3	148434035	150434035	152434035	HOT_DRY_WD	4000000	Q8
Millet_2016_22	GY	3	156974646	158974646	160974646	WW	4000000	Q8
Millet_2016_3	GY	3	15398949	17398949	19398949	HOT_DRY	4000000	Q8
Millet_2016_37	GY	3	6267933	8267933	10267933	COOL_WW	4000000
Millet_2016_38	GY	3	11278110	13278110	15278110	COOL_WW	4000000	Q8
Millet_2016_39	GY	3	185430601	187430601	189430601	COOL_WW	4000000	Q8
Millet_2016_40	GY	3	157743301	159743301	161743301	COOL_WW	4000000	Q8
Millet_2016_41	GY	3	216787839	218787839	220787839	COOL_WW	4000000
Moreau_2004_KW_3	KW	3	83885000	131431623	178978247	AQ	95093247	Q8
Ribaut_1997_EN_9	EN	3	18151261	72333812	126516362	HQ	108365101	Q8
Ribaut_1997_KN_4	KN	3	156260203	165977682	175695162	HQ	19434959	Q8
Ribaut_2007_ENO_1	EN	3	54426016	110347795	166269575	HQ	111843559	Q8
Ribaut_2007_GY_2	GY	3	144440544	161590389	178740233	HQ	34299689	Q8
Ribaut_2007_GY_5	GY	3	25182393	75325886	125469378	AQ	100286985	Q8
Ribaut_2007_HKW_1	KW	3	100945078	135390200	169835323	AQ	68890245	Q8
Ribaut_2007_KNP_1	KN	3	57339630	111845901	166352173	HQ	109012543	Q8
Ribaut_2007_KNP_5	KN	3	166325384	175342015	184358646	AQ	18033262	Q8
Stuber_1992_GY_8	GY	3	197343674	199056472	200769270	HQ	3425596	Q8
Tang_2010_ERN_1	ERN	3	47297776	100843720	154389664	HQ	107091888	Q8
Tien_2014_KRN_1	ERN	3	173446829	176244046	179041263	HQ	5594434	Q8
Tien_2014_KRN_8	ERN	3	200689386	203412747	206136108	AQ	5446722	Q8
Veldboom_1994_ED_3	ED	3	137663565	159611165	181558766	HQ	43895201	Q8
Veldboom_1994_EL_2	EL	3	172739570	184044804	195350039	HQ	22610469	Q8
Veldboom_1994_ENP_1	EN	3	163156151	170976357	178796562	AQ	15640411	Q8
Veldboom_1994_KW_1	KW	3	49321928	86133097	122944265	HQ	73622337	Q8
Wassom_2008_GY_1	GY	3	166274288	175060155	183846022	HQ	17571734	Q8
Xiao_2005_HKW_3	KW	3	215206930	222464683	229722436	HQ	14515506
Xiao_2005_HKW_6	KW	3	1200876	6209304	11217732	AQ	10016856
Xiao_2005_KNE_3	KN	3	1200876	10686131	20171387	AQ	18970511	Q8
Yan_2006_HKW_3	KW	3	1200876	6369375	11537874	AQ	10336998
Yang_2012_ED_2	ED	3	17928977	23949843	29970709	AQ	12041732	Q8
Yang_2012_ED_5	ED	3	3625862	4508497	5391133	AQ	1765271
Yang_2012_ED_6	ED	3	26407501	45938441	65469380	AQ	39061879	Q8
Yang_2012_ED_7	ED	3	214049661	214583029	215116396	AQ	1066735
Yang_2012_EL_11	EL	3	218034064	220355265	222676465	AQ	4642401
Yang_2012_ERN_1	ERN	3	215155172	215284051	215412929	AQ	257757
Yang_2012_EW_1	EW	3	83906545	108301747	132696949	AQ	48790404	Q8
Yang_2012_EW_10	EW	3	76775133	106038195	135301257	AQ	58526124	Q8
Yang_2012_EW_5	EW	3	151391485	159863964	168336442	AQ	16944957	Q8
Yang_2012_EW_8	EW	3	7894740	11670482	15446224	AQ	7551484	Q8
Yang_2012_HKW_1	KW	3	85009342	108651781	132294220	AQ	47284878	Q8
Yang_2012_HKW_13	KW	3	8422114	11477270	14532426	AQ	6110312	Q8
Yang_2012_HKW_9	KW	3	9423035	11988210	14553385	AQ	5130350	Q8
Yang_2012_KNP_1	GY	3	93176286	109438807	125701328	AQ	32525042	Q8
Yang_2012_KNP_4	GY	3	146392407	156371463	166350519	AQ	19958112	Q8
Yang_2012_KNP_6	GY	3	8069041	11750896	15432752	AQ	7363711	Q8
Yang_2012_KNP_9	GY	3	148935446	157969824	167004201	AQ	18068755	Q8
Yang_2012_KNR_6	KN	3	8972883	11643064	14313245	AQ	5340362	Q8
Zhang_2014_HKW_1	KW	3	196041811	198356733	200671654	AQ	4629843	Q8
Zheng_2009_ED_1	ED	3	1200876	5521655	9842433	AQ	8641557
Ajmone_1995_GY_1	GY	4	94666248	132294862	169923477	PHQ	75257229
Almeida_2013_GY_2	GY	4	232119064	234243328	236367592	AQ	4248528
Cai_2012_EL_5	EL	4	28741287	43275864	57810442	AQ	29069155
Cai_2012_GY_6	GY	4	3830519	4948221	6065923	AQ	2235404
Cai_2012_HKW_13	KW	4	175192440	178853623	182514806	AQ	7322366
Cai_2012_HKW_2	KW	4	4123444	4787662	5451881	AQ	1328437
Cai_2012_KNE_2	KN	4	30983247	39761625	48540003	AQ	17556756	Q11
Cai_2012_KNE_5	KN	4	64288269	102492787	140697304	AQ	76409035
Coque&Gallais_2006_GY_3	GY	4	2063794	3372876	4681958	PHQ	2618164
Coque&Gallais_2006_GY_4	GY	4	194259791	206921250	219582710	PHQ	25322919
Coque&Gallais_2006_TKW_6	KW	4	159996552	166385551	172774550	PHQ	12777998
Frascaroli_2007_GY_8	GY	4	2644855	10233285	17821715	HQ	15176860	Q11
Frascaroli_2007_GY_9	GY	4	187431411	212865246	238299081	HQ	50867670
Frascaroli_2007_KN_4	KN	4	2644855	10233285	17821715	HQ	15176860	Q11
Frascaroli_2007_KN_5	KN	4	236158268	236519828	236881387	HQ	723119
Frascaroli_2007_KW_5	KW	4	172187701	178868162	185548624	HQ	13360923
Guo_2011_ED_3	ED	4	234181421	236595615	239009809	HQ	4828388
Guo_2011_ERN_4	ERN	4	188011986	212943088	237874190	HQ	49862204
Guo_2011_KWE_5	KW	4	234174807	237589540	241004273	HQ	6829466
Huang_2010_GY_15	GY	4	44641687	55993006	67344324	PHQ	22702637
Huang_2010_GY_16	GY	4	192926892	205884333	218841775	PHQ	25914883
Huang_2010_GY_17	GY	4	233660365	235762238	237864112	PHQ	4203747
Huang_2010_GY_5	GY	4	188696189	211062742	233429295	PHQ	44733106
Jansen_2013_GY_3	GY	4	226143912	219890636	213637360	AQ	-12506552
Jansen_2013_KWE_2	KW	4	186373571	187099388	187825205	AQ	1451634
Lariepe_2012_GY_5	GY	4	17525471	22100537	26675603	HQ	9150132	Q11
Li_2003_GY_7	GY	4	19953358	41513162	63072966	AQ	43119608	Q11
Li_2007_ED_1	ED	4	62733789	105517793	148301796	PHQ	85568007
Li_2007_ERN_1	ERN	4	45786007	95125459	144464911	PHQ	98678904
Li_2009_ED_3	ED	4	25689007	92792969	159896931	AQ	134207924
Li_2011_ED_12	ED	4	173672177	174114736	174557294	AQ	885117
Li_2011_ED_5	ED	4	3362176	3621210	3880243	AQ	518067
Li_2011_ED_9	ED	4	187052884	189342170	191631455	AQ	4578571
Li_2011_EL_5	EL	4	188768828	193105288	197441749	AQ	8672921
Li_2011_ERN_2	ERN	4	161361746	163844371	166326997	AQ	4965251
Li_2011_EWP_2	EW	4	2757173	3134325	3511478	AQ	754305
Li_2011_EWP_3	EW	4	17686254	18820925	19955596	AQ	2269342	Q11
Li_2011_KNR_1	KN	4	1437449	2385504	3333559	AQ	1896110
Li_2011_KNR_2	KN	4	200292412	215619805	230947199	AQ	30654787
Li_2011_KNR_5	KN	4	5019395	8387628	11755861	AQ	6736466
Li_2011_KRN_3	ERN	4	17707404	18762522	19817641	AQ	2110237	Q11
Li_2011_KRN_5	ERN	4	192343370	198550364	204757359	AQ	12413989
Li_2011_KWP_1	GY	4	2685334	3134325	3583316	AQ	897982
Li_2011_KWP_2	GY	4	17581453	18155380	18729307	AQ	1147854	Q11
Liu_2010a_HKW_2	KW	4	235569775	236656598	237743421	AQ	2173646
Liu_2010e_ERN_1	ERN	4	158788231	163829163	168870095	AQ	10081864
Liu_2010e_ERN_2	ERN	4	194095786	197743228	201390671	AQ	7294885
Liu_2011a_KNE_1	KN	4	180024741	183720355	187415968	AQ	7391227
Liu_2011a_KNE_2	KN	4	187709383	192700359	197691335	AQ	9981952
Liu_2011a_KNE_3	KN	4	225896853	228868838	231840823	AQ	5943970
Lu_2003_GY_26	GY	4	37460927	99261322	161061717	HQ	123600790
Lu_2006_EL_5	EL	4	161772568	166860639	171948711	AQ	10176143
Lu_2006_HKW_1	KW	4	237334801	238509468	239684136	AQ	2349335
Lu_2006_KNR_4	KN	4	187279025	191484402	195689779	AQ	8410754
Lu_2006_KWP_4	GY	4	186899354	190031059	193162763	AQ	6263409
Lu_2011_KRN_5	ERN	4	5075196	15165344	25255492	AQ	20180296	Q11
Lu_2011_KRN_6	ERN	4	175449889	183351220	191252552	AQ	15802663
Lu_2011_KRN_7	ERN	4	197131183	215307715	233484247	AQ	36353064
Lu_2011_KRN_8	ERN	4	237692365	237979311	238266257	AQ	573892
Messmer_2009_HKW_2	KW	4	173401584	178910359	184419134	AQ	11017550
Millet_2016_16	GY	4	14418312	16418312	18418312	HOT_DRY_WD	4000000	Q11
Millet_2016_17	GY	4	198188443	200188443	202188443	HOT_DRY_WD	4000000
Moreau_2004_DGY_8	GY	4	145084096	166010666	186937237	PHQ	41853141
Moreau_2004_DGY_9	GY	4	150799523	169115467	187431411	PHQ	36631888
Ribaut_1997_EN_4	EN	4	59301359	112720895	166140431	HQ	106839072
Ribaut_1997_GY_6	GY	4	6099428	9633456	13167484	AQ	7068056
Ribaut_1997_GY_9	GY	4	152672238	172591592	192510946	HQ	39838708
Ribaut_1997_KN_5	KN	4	6099428	6763412	7427395	AQ	1327967
Ribaut_2007_ENO_2	EN	4	174623744	185884626	197145508	HQ	22521764
Ribaut_2007_GY_3	GY	4	230968322	235879816	240791311	HQ	9822989
Ribaut_2007_KNP_2	KN	4	210506541	225508290	240510040	HQ	30003499
Stuber_1992_GY_9	GY	4	187906812	189766955	191627098	AQ	3720286
Tang_2010_EL_1	EL	4	6099428	11273132	16446836	HQ	10347408	Q11
Tuberosa_2002_GY_6	GY	4	38463019	99526103	160589186	HQ	122126167
Veldboom_1994_KRN_2	ERN	4	180317186	189051361	197785535	HQ	17468349
Veldboom_1994_KW_2	KW	4	185559159	206492871	227426584	HQ	41867425
Yan_2006_ERN_3	ERN	4	238825673	239914973	241004273	HQ	2178600
Yang_2012_ED_3	ED	4	55599724	98326414	141053104	AQ	85453380
Yang_2012_EL_8	EL	4	237568058	238575595	239583132	AQ	2015074
Yang_2012_ERN_12	ERN	4	203408924	217595907	231782890	AQ	28373966
Yang_2012_ERN_15	ERN	4	4300586	4749158	5197730	AQ	897144
Yang_2012_ERN_2	ERN	4	56553037	98596396	140639755	AQ	84086718
Yang_2012_ERN_3	ERN	4	176982504	180618812	184255119	AQ	7272615
Zhang_2010_ED_3	ED	4	97565777	124655625	151745473	AQ	54179696
Zhang_2010_ED_4	ED	4	199354629	213471338	227588048	AQ	28233419
Zheng_2009_ED_2	ED	4	4821140	11142011	17462882	AQ	12641742	Q11
Zheng_2009_ED_3	ED	4	150996002	163079535	175163067	AQ	24167065
Ajmone_1995_TW_4	TW	5	12196127	74084026	135971925	PHQ	123775798
Ajmone_1995_TW_5	TW	5	208077077	212538538	217000000	PHQ	8922923
Almeida_2012_GY_2	GY	5	206866509	211499847	216133184	PHQ	9266675
Almeida_2013_GY_7	GY	5	211082890	214041445	217000000	HQ	5917110
Barriere_2010_GY_5	GY	5	32433160	49632108	66831056	PHQ	34397896
Cai_2012_EL_10	EL	5	15834314	18636699	21439084	AQ	5604770
Cai_2012_EL_11	EL	5	178912512	184725074	190537635	AQ	11625123
Cai_2012_EL_8	EL	5	30796752	45347812	59898872	AQ	29102120
Cai_2012_GY_7	GY	5	76393846	119497126	162600407	AQ	86206561
Cai_2012_HKW_14	KW	5	147561267	155793823	164026379	AQ	16465112
Cai_2012_HKW_3	KW	5	19329856	29743795	40157733	AQ	20827877
Cai_2012_HKW_5	KW	5	81917837	121407215	160896592	AQ	78978755
Cai_2012_HKW_9	KW	5	208588988	210856065	213123141	AQ	4534153
Coque&Gallais_2006_TKW_8	KW	5	197653295	201683509	205713723	PHQ	8060428
Frascaroli_2007_KW_6	KW	5	14270470	19982801	25695132	AQ	11424662
Frascaroli_2007_KW_7	KW	5	128651303	149814504	170977705	HQ	42326402
Guo_2011_EL_3	EL	5	4846564	7214900	9583236	HQ	4736672
Guo_2011_EL_6	EL	5	1105419	2670611	4235804	HQ	3130385
Guo_2011_ERN_5	ERN	5	2641109	7173633	11706157	HQ	9065048
Guo_2011_KNR3	KN	5	1575775	5373045	9170315	AQ	7594540
Guo_2011_KNR4	KN	5	1270437	8942885	16615332	AQ	15344895
Guo_2011_KWE_11	KW	5	3667619	8830113	13992607	AQ	10324988
Guo_2011_KWE_6	KW	5	28012858	81816435	135620011	AQ	107607153
Guo_2011_KWE_7	KW	5	4352892	8198610	12044329	AQ	7691437
Huang_2010_GY_18	GY	5	25641250	41305687	56970123	PHQ	31328873
Lariepe_2012_GY_6	GY	5	178907142	183635271	188363399	HQ	9456257
Li_2007_ED_2	ED	5	57701504	113871811	170042118	PHQ	112340614
Li_2007_HKW_2	KW	5	2473931	6885436	11296940	PHQ	8823009
Li_2007_KWP_1	GY	5	60492056	117030373	173568690	PHQ	113076634
Li_2009_ED_5	ED	5	124113077	148027183	171941290	AQ	47828213
Li_2009_KRN_3	ERN	5	6629906	25042318	43454730	AQ	36824824
Li_2009_KRN_7	ERN	5	152548704	161457048	170365391	AQ	17816687
Li_2011_HKW_2	KW	5	5608452	6917386	8226321	AQ	2617869
Li_2011_HKW_3	KW	5	15372060	17415350	19458641	AQ	4086581
Li_2011_HKW_9	KW	5	177484707	182654590	187824473	AQ	10339766
Li_2011_KRN_4	ERN	5	5998683	6918182	7837682	AQ	1838999
Liu_2011b_GY_4	GY	5	30305575	36420635	42535695	AQ	12230120
Liu_2011b_GY_8	GY	5	208748050	212874025	217000000	AQ	8251950
Lu_2003_GY_27	GY	5	134182408	162397745	190613083	HQ	56430675
Lu_2003_GY_5	GY	5	134182408	162397745	190613083	HQ	56430675
Lu_2006_EL_9	EL	5	6081779	8819606	11557433	AQ	5475654
Lu_2006_HKW_2	KW	5	184879425	191237463	197595500	AQ	12716075
Lu_2006_KNR_5	KN	5	8046404	9558306	11070207	AQ	3023803
Lu_2006_KWP_5	GY	5	8134890	10685764	13236637	AQ	5101747
Marino_2009_50KW_4	KW	5	33439396	56202392	78965388	AQ	45525992
Marino_2009_50KW_5	KW	5	169222973	176628375	184033777	AQ	14810804
Marino_2009_EL_1	EL	5	26317212	51842785	77368358	AQ	51051146
Marino_2009_EW_3	EW	5	40651875	59844062	79036248	AQ	38384373
Marino_2009_KWE_3	KW	5	33731002	55974460	78217918	AQ	44486916
Melchinger_1998_GY_2	GY	5	9508042	21795042	34082041	AQ	24573999
Melchinger_1998_GY_3	GY	5	25170019	94286377	163402735	AQ	138232716
Melchinger_1998_GY_4	GY	5	195676271	202638293	209600315	AQ	13924044
Melchinger_1998_KW_7	KW	5	18862641	29663767	40464892	PHQ	21602251
Melchinger_1998_KW_8	KW	5	198973057	201127721	203282384	PHQ	4309327
Messmer_2009_GY_1	GY	5	848656	1138285	1427914	PHQ	579258
Messmer_2009_GY_2	GY	5	207200939	208873533	210546127	PHQ	3345188
Messmer_2009_GY_5	GY	5	29567798	36123586	42679375	AQ	13111577
Messmer_2009_KNP_1	KN	5	728269	1032751	1337233	AQ	608964
Messmer_2009_KNP_2	KN	5	207919726	209243863	210568000	AQ	2648274
Millet_2016_23	GY	5	3435055	5435055	7435055	WW	4000000
Millet_2016_32	GY	5	199266231	201266231	203266231	COOL_HOT	4000000
Millet_2016_4	GY	5	3773880	5773880	7773880	HOT_DRY	4000000
Millet_2016_42	GY	5	4672502	6672502	8672502	COOL_WW	4000000
Millet_2016_43	GY	5	68841813	70841813	72841813	COOL_WW	4000000
Moreau_2004_KNP_1	KN	5	13989984	87872259	161754533	PHQ	147764549
Moreau_2004_KW_4	KW	5	185346194	196835197	208324201	AQ	22978007
Stuber_1992_GY_3	GY	5	159843324	161883944	163924564	HQ	4081240
Tang_2010_EL_2	EL	5	207776055	212388027	217000000	HQ	9223945
Tien_2014_KRN_2	ERN	5	87185632	124349059	161512485	HQ	74326853
Tien_2014_KRN_6	ERN	5	12789074	14401842	16014611	HQ	3225537
Tuberosa_2002_GY_7	GY	5	117571543	142853797	168136050	HQ	50564507
Veldboom_1994_EL_3	EL	5	9451241	21704932	33958624	AQ	24507383
Veldboom_1994_KW_3	KW	5	15469824	75579832	135689840	HQ	120220016
Wassom_2008_GY_2	GY	5	190414877	200205354	209995831	AQ	19580954
Yan_2006_ERN_4	ERN	5	33554559	89245824	144937089	HQ	111382530
Yan_2006_GY_2	GY	5	40304640	108935591	177566542	HQ	137261902
Yang_2012_ED_4	ED	5	188885960	190059716	191233472	AQ	2347512
Yang_2012_ERN_10	ERN	5	10647905	13095116	15542326	AQ	4894421
Yang_2012_ERN_13	ERN	5	161684050	165224600	168765150	AQ	7081100
Yang_2012_ERN_16	ERN	5	130980697	147203317	163425938	AQ	32445241
Yang_2012_ERN_4	ERN	5	177973722	182232867	186492013	AQ	8518291
Yang_2012_ERN_8	ERN	5	10727243	15206103	19684962	AQ	8957719
Yang_2012_EW_2	EW	5	10637710	11970811	13303912	AQ	2666202
Yang_2012_HKW_4	KW	5	12440366	14597394	16754423	AQ	4314057
Yang_2012_HKW_5	KW	5	75421287	118587047	161752807	AQ	86331520
Yang_2012_KNR_1	KN	5	9763373	11151840	12540306	AQ	2776933
Yang_2012_KNR_4	KN	5	94590996	131358510	168126024	AQ	73535028
Zhang_2014_HKW_2	KW	5	200304342	201266037	202227731	AQ	1923389
Zheng_2009_TKW_5	KW	5	66772660	117394386	168016113	PHQ	101243453
Ajmone_1995_GY_2	GY	6	103916417	108040518	112164620	PHQ	8248203
Almeida_2013_GY_3	GY	6	164465614	166614433	168763252	HQ	4297638
Barriere_2010_GY_6	GY	6	2481217	5167885	7854554	PHQ	5373337
Cai_2012_EL_2	EL	6	65634724	79365600	93096476	AQ	27461752
Cai_2012_EL_3	EL	6	164477483	166738742	169000000	AQ	4522517
Cai_2012_HKW_10	KW	6	69423503	83926668	98429833	AQ	29006330
Cai_2012_HKW_6	KW	6	104466960	108489195	112511430	AQ	8044470
Cai_2012_KNE_6	KN	6	103122489	107667822	112213155	AQ	9090666
Coque&Gallais_2006_GY_5	GY	6	79722011	88470243	97218475	PHQ	17496464
Coque&Gallais_2006_GY_6	GY	6	44941350	69760971	94580592	PHQ	49639242
Coque&Gallais_2006_KNP_7	KN	6	91021913	98479914	105937914	PHQ	14916001
Coque&Gallais_2006_KNP_8	KN	6	47601882	70791896	93981910	PHQ	46380028
Coque&Gallais_2006_KNP_9	KN	6	163908023	166454011	169000000	PHQ	5091977
Frascaroli_2007_GY_12	GY	6	498862	12861421	25223979	HQ	24725117
Frascaroli_2007_GY_13	GY	6	161138221	161705625	162273029	HQ	1134808
Frascaroli_2007_KN_6	KN	6	498862	12861421	25223979	AQ	24725117
Frascaroli_2007_KN_7	KN	6	25223979	38965397	52706814	HQ	27482835
Frascaroli_2007_KN_8	KN	6	52706814	81263567	109820319	AQ	57113505
Frascaroli_2007_KN_9	KN	6	161138221	161705625	162273029	HQ	1134808
Guo_2011_KWE_12	KW	6	164722609	166629213	168535818	AQ	3813209
Huang_2010_GY_19	GY	6	83854618	88377935	92901251	PHQ	9046633
Li_2003_GY_3	GY	6	498862	3331414	6163966	AQ	5665104
Li_2009_HKW_5	KW	6	3636264	45765056	87893848	AQ	84257584
Li_2009_KWP_1	GY	6	164464666	166732333	169000000	AQ	4535334
Li_2009_KWP_2	GY	6	922911	42451768	83980624	HQ	83057713
Li_2009_KWP_3	GY	6	5446418	54218901	102991384	HQ	97544966
Li_2011_ERN_5	ERN	6	161652327	162670337	163688348	AQ	2036021
Li_2011_EWP_4	EW	6	162659672	163894033	165128394	AQ	2468722
Li_2011_HKW_4	KW	6	1143336	15675112	30206889	AQ	29063553
Liu_2010c_GY_5	GY	6	5123578	48847914	92572251	AQ	87448673
Liu_2010e_KNR_2	KN	6	151799122	152524097	153249073	AQ	1449951
Liu_2010e_KNR_5	KN	6	102035596	103800758	105565919	AQ	3530323
Liu_2011a_KNE_4	KN	6	101082303	105344102	109605902	AQ	8523599
Liu_2011a_KNE_5	KN	6	151417155	152521804	153626453	AQ	2209298
Lu_2003_GY_28	GY	6	35565281	58504686	81444091	HQ	45878810
Lu_2003_GY_6	GY	6	498862	40895852	81292842	AQ	80793980
Lu_2003_GY_7	GY	6	498862	40215233	79931603	HQ	79432741
Lu_2006_HKW_3	KW	6	153656295	156037670	158419046	AQ	4762751
Melchinger_1998_KW_9	KW	6	104932125	119363951	133795778	PHQ	28863653
Messmer_2009_HKW_3	KW	6	158548628	159968990	161389351	AQ	2840723
Millet_2016_18	GY	6	4613959	6613959	8613959	HOT_DRY_WD	4000000
Millet_2016_19	GY	6	82384458	84384458	86384458	HOT_DRY_WD	4000000
Millet_2016_24	GY	6	3155708	5155708	7155708	WW	4000000
Millet_2016_25	GY	6	23317825	25317825	27317825	WW	4000000
Millet_2016_5	GY	6	16990406	18990406	20990406	HOT_DRY	4000000
Millet_2016_6	GY	6	23582930	25582930	27582930	HOT_DRY	4000000
Moreau_2004_DGY_10	GY	6	7145628	64573826	122002025	PHQ	114856397
Ribaut_1997_EN_10	EN	6	131521284	142586252	153651221	HQ	22129937
Ribaut_1997_GY_10	GY	6	97642038	113652047	129662055	AQ	32020017
Ribaut_2007_ENO_3	EN	6	153423356	158529983	163636611	HQ	10213255
Tang_2010_EL_3	EL	6	99538324	116877210	134216096	HQ	34677772
Tuberosa_2002_GY_8	GY	6	92062002	103725743	115389484	HQ	23327482
Veldboom_1994_ED_4	ED	6	151255794	155661066	160066338	HQ	8810544
Veldboom_1994_EL_4	EL	6	152030102	154483336	156936571	AQ	4906469
Veldboom_1994_ENP_2	EN	6	148090140	151957497	155824854	HQ	7734714
Veldboom_1994_GY_1	GY	6	151364464	153883063	156401662	HQ	5037198
Veldboom_1994_KW_4	KW	6	148353550	152956178	157558806	HQ	9205256
Yan_2006_ERN_5	ERN	6	110209835	125215375	140220915	AQ	30011080
Yan_2006_KNR_2	KN	6	90537350	112041220	133545091	AQ	43007741
Yang_2012_ED_10	ED	6	159361760	160981723	162601687	AQ	3239927
Yang_2012_EW_11	EW	6	52814632	74882436	96950239	AQ	44135607
Yang_2012_HKW_10	KW	6	101695627	113410382	125125136	AQ	23429509
Yang_2012_HKW_11	KW	6	160250087	161123077	161996066	AQ	1745979
Yang_2012_HKW_17	KW	6	116953702	124447981	131942261	AQ	14988559
Yang_2012_KNP_10	GY	6	38657345	64749807	90842269	AQ	52184924
Yang_2012_KNP_11	GY	6	51795749	74487630	97179511	AQ	45383762
Yang_2012_KNP_7	GY	6	55501166	76155778	96810391	AQ	41309225
Almeida_2012_GY_3	GY	7	136409154	144686483	152963811	PHQ	16554657
Almeida_2013_GY_8	GY	7	138607791	139938503	141269215	HQ	2661424
Cai_2012_EL_6	EL	7	170830119	171172617	171515114	AQ	684995
Cai_2012_GY_8	GY	7	159322840	161877777	164432715	AQ	5109875
Cai_2012_GY_9	GY	7	22273978	58331951	94389924	AQ	72115946
Cai_2012_HKW_15	KW	7	26878554	59051968	91225381	AQ	64346827
Cai_2012_KNE_3	KN	7	170949373	171210138	171470903	AQ	521530
Cai_2012_KNE_9	KN	7	112920358	118475514	124030670	AQ	11110312
Frascaroli_2007_GY_14	GY	7	159995600	160647366	161299133	AQ	1303533
Frascaroli_2007_KW_8	KW	7	133672118	140628897	147585677	HQ	13913559
Frascaroli_2007_KW_9	KW	7	159995600	160647366	161299133	AQ	1303533
Guo_2011_ERN_6	ERN	7	2997630	6377815	9758000	HQ	6760370
Lariepe_2012_GY_7	GY	7	166349383	168438427	170527470	HQ	4178087
Li_2003_GY_4	GY	7	135749630	147476701	159203771	AQ	23454141
Li_2007_EL_3	EL	7	153905373	162239544	170573714	PHQ	16668341
Li_2007_ERN_2	ERN	7	10010387	12750447	15490506	PHQ	5480119
Li_2007_ERN_3	ERN	7	21754541	61180572	100606603	PHQ	78852062
Li_2007_HKW_3	KW	7	124504219	128347866	132191513	PHQ	7687294
Li_2007_KNR_1	KN	7	159742887	165130769	170518651	PHQ	10775764
Li_2009_ED_6	ED	7	26131196	75586595	125041993	AQ	98910797
Li_2009_EL_2	EL	7	43557543	84966355	126375167	AQ	82817624
Li_2009_EL_7	EL	7	8723272	57969746	107216219	HQ	98492947
Li_2011_ED_10	ED	7	16569076	24692881	32816686	AQ	16247610
Li_2011_ED_13	ED	7	85833367	91488629	97143890	AQ	11310523
Li_2011_ED_6	ED	7	116192488	121886614	127580739	AQ	11388251
Li_2011_EL_6	EL	7	114378466	122235436	130092406	AQ	15713940
Li_2011_EL_7	EL	7	171207087	171488095	171769104	AQ	562017
Li_2011_EWP_5	EW	7	130755489	135222048	139688607	AQ	8933118
Li_2011_HKW_5	KW	7	114378466	122235436	130092406	AQ	15713940
Li_2011_KNR_3	KN	7	12724880	17743315	22761751	AQ	10036871
Li_2011_KNR_6	KN	7	15891826	50686171	85480515	AQ	69588689
Li_2011_KRN_2	ERN	7	158778734	160182642	161586549	AQ	2807815
Li_2011_KWP_4	GY	7	111212213	120030160	128848107	AQ	17635894
Liu_2010a_HKW_3	KW	7	9140986	12378242	15615499	AQ	6474513
Liu_2011b_GY_9	GY	7	102604275	128362303	154120331	AQ	51516056
Lu_2003_GY_30	GY	7	118822309	129330564	139838819	HQ	21016510
Lu_2003_GY_31	GY	7	139838819	150021560	160204300	?	20365481
Lu_2003_GY_8	GY	7	1124093	45060434	88996774	?	87872681
Lu_2003_GY_9	GY	7	118822309	129327675	139833040	HQ	21010731
Lu_2006_HKW_4	KW	7	14893862	19235619	23577375	AQ	8683513
Lu_2006_KNR_2	KN	7	2938029	3625544	4313059	AQ	1375030
Lu_2006_KWP_2	GY	7	2925795	3813767	4701738	AQ	1775943
Lu_2011_KRN_9	ERN	7	141658447	144239244	146820041	AQ	5161594
Marino_2009_EW_4	EW	7	11459612	71293429	131127245	AQ	119667633
Marino_2009_KNE_2	KN	7	3185574	7958509	12731444	AQ	9545870
Marino_2009_KWE_4	KW	7	40042657	88708825	137374992	AQ	97332335
Melchinger_1998_GY_5	GY	7	128638715	133960567	139282419	PHQ	10643704
Melchinger_1998_KW_10	KW	7	161233391	162263136	163292881	PHQ	2059490
Messmer_2009_HKW_1	KW	7	107477717	115706111	123934504	AQ	16456787
Millet_2016_33	GY	7	73172928	75172928	77172928	COOL_HOT	4000000
Millet_2016_44	GY	7	13743645	15743645	17743645	COOL_WW	4000000
Millet_2016_45	GY	7	14948400	16948400	18948400	COOL_WW	4000000
Millet_2016_47	GY	7	95064114	97064114	99064114	NOT_CLEAR	4000000
Moreau_2004_DGY_11	GY	7	125343017	144615038	163887059	PHQ	38544042
Ribaut_1997_EN_5	EN	7	142135374	156081765	170028156	AQ	27892782
Ribaut_1997_GY_7	GY	7	141361605	155395740	169429875	HQ	28068270
Ribaut_1997_KN_3	KN	7	142135374	156081765	170028156	AQ	27892782
Stuber_1992_GY_4	GY	7	125561386	128446936	131332486	AQ	5771100
Veldboom_1994_ED_5	ED	7	142024698	151159237	160293775	AQ	18269077
Yan_2006_GY_3	GY	7	101775478	117585394	133395309	HQ	31619831
Yan_2006_HKW_4	KW	7	9690516	52577705	95464893	AQ	85774377
Yan_2006_HKW_5	KW	7	140653479	148646516	156639552	HQ	15986073
Yang_2012_EL_1	EL	7	110123905	116472275	122820646	AQ	12696741
Yang_2012_EL_10	EL	7	146725844	152842811	158959777	AQ	12233933
Yang_2012_EL_12	EL	7	164501226	165862534	167223841	AQ	2722615
Yang_2012_EL_3	EL	7	100024695	106721358	113418021	AQ	13393326
Yang_2012_HKW_14	KW	7	16562824	56249771	95936717	AQ	79373893
Yang_2012_HKW_15	KW	7	140492599	141299234	142105868	AQ	1613269
Yang_2012_HKW_18	KW	7	162577877	165917040	169256202	AQ	6678325
Yang_2012_KNR_2	KN	7	14939974	50705512	86471049	AQ	71531075
Yang_2012_KNR_5	KN	7	146377798	152997251	159616704	AQ	13238906
Yang_2012_KNR_7	KN	7	163280053	165915230	168550406	AQ	5270353
Zhang_2014_HKW_3	KW	7	129976141	131591300	133206459	AQ	3230318
Zhang_2014_HKW_4	KW	7	121257325	122837040	124416755	AQ	3159430
Almeida_2013_GY_4	GY	8	107981104	119720886	131460669	HQ	23479565	Q18
Barriere_2010_GY_7	GY	8	121130625	128314305	135497985	PHQ	14367360	Q18
Cai_2012_EL_7	EL	8	167505175	168613847	169722519	AQ	2217344
Cai_2012_GY_4	GY	8	167975292	168879653	169784014	AQ	1808722
Cai_2012_HKW_4	KW	8	167016686	168270424	169524162	AQ	2507476
Cai_2012_HKW_7	KW	8	123313218	129161903	135010589	AQ	11697371	Q18
Cai_2012_KNE_11	KN	8	157105940	160454014	163802087	AQ	6696147	Q18
Cai_2012_KNE_4	KN	8	96869988	101219056	105568124	AQ	8698136	Q18
Coque&Gallais_2006_GY_7	GY	8	166731376	168628741	170526107	PHQ	3794731
Coque&Gallais_2006_KNP_10	KN	8	16375238	44839895	73304552	PHQ	56929314	Q18
Coque&Gallais_2006_KNP_11	KN	8	167532010	169189080	170846150	PHQ	3314140
Frascaroli_2007_GY_15	GY	8	66534022	76980446	87426871	HQ	20892849	Q18
Frascaroli_2007_GY_16	GY	8	105840165	119656928	133473691	AQ	27633526	Q18
Frascaroli_2007_KN_10	KN	8	9108186	10859584	12610982	HQ	3502796
Frascaroli_2007_KN_11	KN	8	31067495	48800758	66534022	HQ	35466527	Q18
Frascaroli_2007_KN_12	KN	8	90364771	98102468	105840165	HQ	15475394	Q18
Frascaroli_2007_KW_10	KW	8	31067495	48800758	66534022	AQ	35466527	Q18
Frascaroli_2007_KW_11	KW	8	105840165	119656928	133473691	AQ	27633526	Q18
Guo_2011_EL_4	EL	8	130332729	148592448	166852168	HQ	36519439	Q18
Huang_2010_GY_8	GY	8	22138299	30665988	39193677	PHQ	17055378	Q18
Lariepe_2012_GY_8	GY	8	90610920	102213503	113816086	HQ	23205166	Q18
Li_2003_GY_8	GY	8	95682984	116279044	136875105	AQ	41192121	Q18
Li_2003_GY_9	GY	8	165411081	167591397	169771713	AQ	4360632
Li_2007_ED_3	ED	8	90724761	108657232	126589704	PHQ	35864943	Q18
Li_2009_KNR_1	KN	8	19613156	52937790	86262424	HQ	66649268	Q18
Li_2011_ED_4	ED	8	138741240	149926947	161112654	AQ	22371414	Q18
Li_2011_KNR_4	KN	8	123343690	135639396	147935102	AQ	24591412	Q18
Liu_2010c_GY_1	GY	8	64990586	78429289	91867991	AQ	26877405	Q18
Liu_2010c_GY_6	GY	8	165158419	165980885	166803352	AQ	1644933	Q18
Liu_2011b_GY_10	GY	8	13272409	52063315	90854221	AQ	77581812	Q18
Liu_2011b_GY_5	GY	8	26527450	49704676	72881902	AQ	46354452	Q18
Lu_2003_GY_10	GY	8	133545987	134919615	136293243	?	2747256	Q18
Lu_2003_GY_11	GY	8	63710664	88126401	112542139	HQ	48831475	Q18
Lu_2003_GY_12	GY	8	12948878	38329771	63710664	HQ	50761786	Q18
Lu_2003_GY_32	GY	8	133545987	134919615	136293243	HQ	2747256	Q18
Lu_2006_EL_10	EL	8	172088602	172541070	172993538	AQ	904936
Lu_2006_KNR_6	KN	8	171508555	172580939	173653323	AQ	2144768
Marino_2009_EL_2	EL	8	125599542	142443826	159288110	AQ	33688568	Q18
Marino_2009_EW_5	EW	8	130239672	139877933	149516193	AQ	19276521	Q18
Marino_2009_KNE_3	KN	8	70925182	81775414	92625646	AQ	21700464	Q18
Marino_2009_KWE_5	KW	8	127077528	137113188	147148849	AQ	20071321	Q18
Melchinger_1998_GY_6	GY	8	91333178	99095529	106857879	PHQ	15524701	Q18
Melchinger_1998_GY_7	GY	8	137005646	150977304	164948962	PHQ	27943316	Q18
Melchinger_1998_KW_11	KW	8	81358229	86485713	91613197	PHQ	10254968	Q18
Messmer_2009_GY_3	GY	8	127887673	145293510	162699347	PHQ	34811674	Q18
Messmer_2009_KNP_5	KN	8	120509992	143022832	165535671	AQ	45025679	Q18
Millet_2016_20	GY	8	123931027	125931027	127931027	HOT_DRY_WD	4000000	Q18
Millet_2016_26	GY	8	10782249	12782249	14782249	WW	4000000
Millet_2016_27	GY	8	137338906	139338906	141338906	WW	4000000	Q18
Millet_2016_34	GY	8	69654502	71654502	73654502	COOL_HOT	4000000	Q18
Millet_2016_46	GY	8	157499687	159499687	161499687	NOT_CLEAR	4000000	Q18
Millet_2016_48	GY	8	171077597	173077597	175077597	NOT_CLEAR	4000000
Moreau_2004_DGY_12	GY	8	5437189	7139865	8842541	PHQ	3405352
Moreau_2004_DGY_13	GY	8	131582307	145832577	160082846	PHQ	28500539	Q18
Ribaut_1997_EN_6	EN	8	127193174	148314541	169435908	AQ	42242734	Q18
Ribaut_1997_GY_3	GY	8	133386935	151206096	169025257	PHQ	35638322	Q18
Ribaut_2007_ENO_4	EN	8	164851814	167574499	170297185	HQ	5445371	Q18
Ribaut_2007_HKW_4	KW	8	3559997	5135300	6710603	HQ	3150606
Ribaut_2007_HKW_5	KW	8	136929450	153625744	170322037	HQ	33392587	Q18
Ribaut_2007_KNP_3	KN	8	167795289	170575397	173355504	HQ	5560215
Stuber_1992_GY_10	GY	8	78165238	87262123	96359008	HQ	18193770	Q18
Tien_2014_KRN_7	ERN	8	159636492	161672206	163707920	AQ	4071428	Q18
Tien_2014_KRN_9	ERN	8	77450323	86175700	94901077	AQ	17450754	Q18
Tuberosa_2002_GY_9	GY	8	131742204	150249562	168756920	HQ	37014716	Q18
Veldboom_1994_ED_6	ED	8	137690563	152876959	168063354	HQ	30372791	Q18
Veldboom_1994_EL_5	EL	8	92148357	117390727	142633097	AQ	50484740	Q18
Veldboom_1994_KW_5	KW	8	133350390	151835503	170320616	AQ	36970226	Q18
Wassom_2008_GY_3	GY	8	106693471	134968597	163243724	HQ	56550253	Q18
Xiao_2005_HKW_4	KW	8	4103806	18467593	32831381	AQ	28727575	Q18
Xiao_2005_HKW_7	KW	8	166774600	170823799	174872998	AQ	8098398
Xiao_2005_KWE_3	KW	8	17628813	70445410	123262008	HQ	105633195	Q18
Yan_2006_KNR_3	KN	8	16186803	54463107	92739412	HQ	76552609	Q18
Yang_2012_EL_2	EL	8	169624589	170732463	171840337	AQ	2215748
Yang_2012_EL_9	EL	8	159531539	162115057	164698575	AQ	5167036	Q18
Yang_2012_ERN_5	ERN	8	124175197	128906206	133637216	AQ	9462019	Q18
Yang_2012_EW_3	EW	8	124885174	135475293	146065413	AQ	21180239	Q18
Yang_2012_KNP_2	GY	8	124945509	135429951	145914394	AQ	20968885	Q18
Yang_2012_KNR_3	KN	8	125643335	134726899	143810463	AQ	18167128	Q18
Zheng_2009_TKW_6	KW	8	1831759	8161721	14491682	PHQ	12659923
Ajmone_1995_GY_3	GY	9	53372041	90892593	128413146	PHQ	75041105	Q20
Ajmone_1995_TW_6	TW	9	82699995	105855788	129011581	PHQ	46311586	Q20
Ajmone_1995_TW_7	TW	9	132630041	138592224	144554407	PHQ	11924366	Q20
Almeida_2012_GY_4	GY	9	22951725	66718434	110485143	PHQ	87533418	Q20
Almeida_2013_GY_5	GY	9	50240492	75071727	99902962	PHQ	49662470	Q20
Bohn_2000_GY_4	GY	9	4038457	11181511	18324566	HQ	14286109
Bohn_2000_GY_5	GY	9	20037144	73323963	126610782	HQ	106573638	Q20
Bohn_2000_GY_6	GY	9	4825469	12603600	20381731	HQ	15556262
Cañas_2012_EL_1	EL	9	146553449	148469446	150385442	AQ	3831993	Q21
Frascaroli_2007_GY_17	GY	9	13079727	15820502	18561278	HQ	5481551
Frascaroli_2007_GY_18	GY	9	107105078	117019104	126933130	HQ	19828052	Q20
Frascaroli_2007_GY_19	GY	9	153303811	153965284	154626756	AQ	1322945
Frascaroli_2007_KN_13	KN	9	54167733	80636405	107105078	HQ	52937345	Q20
Frascaroli_2007_KN_14	KN	9	107105078	117019433	126933789	HQ	19828711	Q20
Frascaroli_2007_KW_12	KW	9	4828745	5259034	5689322	HQ	860577
Guo_2011_EL_5	EL	9	107392273	118019135	128645996	AQ	21253723	Q20
Huang_2010_GY_20	GY	9	64350117	92633967	120917817	PHQ	56567700	Q20
Jansen_2013_KWE_3	KW	9	4127753	4766995	5406237	AQ	1278484
Lariepe_2012_GY_9	GY	9	52873201	81726482	110579762	HQ	57706561	Q20
Li_2011_ERN_3	ERN	9	25033493	29013469	32993445	AQ	7959952	Q20
Liu_2010a_HKW_4	KW	9	14104651	16208220	18311790	AQ	4207139
Liu_2010c_GY_2	GY	9	21018577	50993399	80968222	AQ	59949645	Q20
Liu_2010c_GY_3	GY	9	79252357	95021839	110791322	AQ	31538965	Q20
Liu_2010e_ERN_3	ERN	9	102149921	104309208	106468496	AQ	4318575	Q20
Liu_2010e_KNR_3	KN	9	10239853	11379106	12518359	AQ	2278506
Liu_2011a_KNE_6	KN	9	23702477	25820935	27939392	AQ	4236915	Q20
Liu_2011a_KNE_7	KN	9	68442408	85984830	103527253	AQ	35084845	Q20
Lu_2003_GY_14	GY	9	18062302	36276705	54491108	HQ	36428806	Q20
Lu_2011_KRN_10	ERN	9	15145367	59369047	103592726	AQ	88447359	Q20
Lu_2011_KRN_11	ERN	9	146818251	148727781	150637311	AQ	3819060	Q21
Marino_2009_KWE_6	KW	9	11591756	59367296	107142837	AQ	95551081	Q20
Melchinger_1998_KW_12	KW	9	55423705	91514880	127606055	PHQ	72182350	Q20
Messmer_2009_KNP_7	KN	9	13654307	15685092	17715877	AQ	4061570
Ribaut_1997_EN_11	EN	9	20798937	73189102	125579268	AQ	104780331	Q20
Ribaut_1997_EN_7	EN	9	14744245	21577928	28411611	AQ	13667366	Q20
Ribaut_1997_KN_6	KN	9	18286418	62912586	107538754	AQ	89252336	Q20
Ribaut_1997_KN_7	KN	9	27945605	78929704	129913804	HQ	101968199	Q20
Stuber_1992_GY_5	GY	9	135421111	137096012	138770912	HQ	3349801	Q20
Tang_2010_EL_4	EL	9	28171097	79520223	130869350	HQ	102698253	Q20
Xiao_2005_ENP_2	EN	9	15053263	51379777	87706291	HQ	72653028	Q20
Xiao_2005_ENP_3	EN	9	139119835	141287910	143455984	AQ	4336149
Xiao_2005_EW_2	EW	9	113947915	128473642	142999369	HQ	29051454	Q20
Xiao_2005_EW_4	EW	9	142572625	148277750	153982876	HQ	11410251	Q21
Xiao_2005_GY_2	GY	9	130762143	135246290	139730437	PHQ	8968294	Q20
Xiao_2005_GY_3	GY	9	136768664	140219010	143669356	PHQ	6900692
Xiao_2005_KNE_4	KN	9	108576478	123261609	137946740	HQ	29370262	Q20
Xiao_2005_KWE_2	KW	9	105447817	122072891	138697965	AQ	33250148	Q20
Yan_2006_ERN_6	ERN	9	25441223	63904776	102368328	AQ	76927105	Q20
Yan_2006_GY_4	GY	9	141616560	146713225	151809890	HQ	10193330	Q21
Yan_2006_KNR_4	KN	9	140277366	146453580	152629794	HQ	12352428	Q21
Yang_2012_ERN_11	ERN	9	117468085	123024277	128580469	AQ	11112384	Q20
Yang_2012_ERN_9	ERN	9	140253394	141781245	143309096	AQ	3055702
Yang_2012_EW_12	EW	9	14854361	18407010	21959659	AQ	7105298
Yang_2012_EW_4	EW	9	127520932	130461117	133401303	HQ	5880371	Q20
Yang_2012_EW_6	EW	9	99312601	104673396	110034190	AQ	10721589	Q20
Yang_2012_HKW_12	KW	9	150563658	152163850	153764042	AQ	3200384
Yang_2012_HKW_2	KW	9	144633289	146128790	147624291	AQ	2991002	Q21
Yang_2012_HKW_6	KW	9	133402632	136625226	139847820	AQ	6445188	Q20
Yang_2012_KNP_3	GY	9	127530355	130461117	133391880	AQ	5861525	Q20
Yang_2012_KNP_5	GY	9	140066241	141351597	142636954	AQ	2570713
Zhang_2010_ED_1	ED	9	21903979	23600182	25296385	AQ	3392406	Q20
Zhang_2010_ED_2	ED	9	51581519	75751671	99921822	AQ	48340303	Q20
Zheng_2009_TKW_7	KW	9	19646456	73665909	127685363	PHQ	108038907	Q20
Ajmone_1995_GY_4	GY	10	45019156	88934510	132849864	PHQ	87830708
Almeida_2012_GY_5	GY	10	68348577	96059298	123770019	PHQ	55421442
Almeida_2013_GY_9	GY	10	120986318	132317987	143649656	PHQ	22663338
Barriere_2010_GY_8	GY	10	77335582	89485018	101634454	PHQ	24298872
Cai_2012_HKW_11	KW	10	124263190	128711244	133159298	AQ	8896108
Cai_2012_KNE_7	KN	10	124849440	128163458	131477475	AQ	6628035
Frascaroli_2007_GY_20	GY	10	4847562	33800741	62753920	HQ	57906358
Frascaroli_2007_GY_21	GY	10	96413490	110694902	124976313	HQ	28562823
Frascaroli_2007_KN_15	KN	10	4847562	33800741	62753920	HQ	57906358
Frascaroli_2007_KN_16	KN	10	96413490	110694902	124976313	HQ	28562823
Huang_2010_GY_9	GY	10	135140565	140565528	145990492	PHQ	10849927
Jansen_2013_GY_4	GY	10	140675568	141126708	141577847	AQ	902279
Jansen_2013_KWE_4	KW	10	140675568	141186860	141698151	AQ	1022583
Jansen_2013_KWE_5	KW	10	139761259	141171155	142581050	AQ	2819791
Lariepe_2012_GY_10	GY	10	139044565	140713242	142381919	HQ	3337354
Li_2007_ED_4	ED	10	126417842	133543242	140668643	PHQ	14250801
Li_2007_ERN_4	ERN	10	126417842	133543242	140668643	PHQ	14250801
Li_2009_EL_3	EL	10	128790822	135727041	142663261	AQ	13872439
Li_2009_EL_4	EL	10	132738961	139021433	145303904	HQ	12564943
Li_2009_EL_8	EL	10	4975390	7350924	9726458	AQ	4751068
Li_2009_KRN_4	ERN	10	130333218	136632378	142931537	AQ	12598319
Li_2011_ED_3	ED	10	88236370	101881154	115525938	AQ	27289568
Li_2011_ED_7	ED	10	132838987	134774843	136710698	AQ	3871711
Li_2011_ERN_4	ERN	10	132762603	134780143	136797683	AQ	4035080
Li_2011_ERN_6	ERN	10	146016682	146867235	147717788	AQ	1701106
Li_2011_EWP_1	EW	10	133394430	135632479	137870528	AQ	4476098
Li_2011_HKW_11	KW	10	117219257	124660058	132100858	AQ	14881601
Li_2011_HKW_8	KW	10	91041265	102155243	113269220	AQ	22227955
Li_2011_KWP_3	GY	10	133496159	135632479	137768799	AQ	4272640
Lu_2003_GY_15	GY	10	4968934	6817553	8666173	HQ	3697239
Lu_2003_GY_33	GY	10	4968934	6817553	8666173	HQ	3697239
Lu_2006_EL_11	EL	10	15645167	49162967	82680767	AQ	67035600
Lu_2006_EL_6	EL	10	13617945	47055639	80493333	AQ	66875388
Lu_2006_EL_7	EL	10	97093997	109961312	122828626	AQ	25734629
Lu_2011_KRN_12	ERN	10	24465468	60654018	96842569	AQ	72377101
Lu_2011_KRN_13	ERN	10	113123269	119686417	126249565	AQ	13126296
Marino_2009_EW_6	EW	10	15990356	54319578	92648800	AQ	76658444
Melchinger_1998_GY_8	GY	10	82505020	101394275	120283530	PHQ	37778510
Messmer_2009_HKW_8	KW	10	139533652	142677257	145820861	AQ	6287209
Millet_2016_7	GY	10	130186162	132186162	134186162	HOT_DRY	4000000
Millet_2016_8	GY	10	139619465	141619465	143619465	HOT_DRY	4000000
Ribaut_1997_GY_4	GY	10	6919822	66571749	126223676	PHQ	119303854
Ribaut_1997_KN_8	KN	10	16955942	72851135	128746328	HQ	111790386
Ribaut_2007_GY_6	GY	10	121369795	126683292	131996789	AQ	10626994
Ribaut_2007_HKW_6	KW	10	123486766	131778002	140069237	HQ	16582471
Ribaut_2007_KNP_6	KN	10	127750300	132024617	136298935	AQ	8548635
Stuber_1992_GY_11	GY	10	109251799	115687053	122122308	HQ	12870509
Stuber_1992_GY_6	GY	10	105595136	114549333	123503530	HQ	17908394
Tien_2014_KRN_3	ERN	10	82338881	88650619	94962356	HQ	12623475
Tien_2014_KRN_4	ERN	10	111514633	127281713	143048794	HQ	31534161
Tuberosa_2002_GY_10	GY	10	2140269	3541648	4943028	HQ	2802759
Tuberosa_2002_GY_11	GY	10	11218900	55074323	98929746	AQ	87710846
Tuberosa_2002_GY_12	GY	10	72195486	101939338	131683191	HQ	59487705
Tuberosa_2002_GY_13	GY	10	142629428	145791300	148953173	AQ	6323745
Yan_2006_GY_5	GY	10	123467717	132709923	141952128	HQ	18484411
Yang_2012_EL_13	EL	10	131287558	133366869	135446180	AQ	4158622
Yang_2012_EL_4	EL	10	130147156	133242428	136337700	AQ	6190544
Yang_2012_EL_6	EL	10	129034002	131529623	134025244	AQ	4991242
Yang_2012_ERN_14	ERN	10	143276702	144689695	146102689	AQ	2825987
Yang_2012_ERN_17	ERN	10	134927840	137107218	139286595	AQ	4358755
Yang_2012_ERN_6	ERN	10	140377910	141310742	142243573	AQ	1865663
Yang_2012_EW_9	EW	10	140881889	142166283	143450677	AQ	2568788
Yang_2012_KNP_8	GY	10	141179889	142265150	143350411	AQ	2170522
Zhang_2014_HKW_5	KW	10	148459035	148759889	149060743	AQ	601708
Zhang_2014_HKW_6	KW	10	145298038	145974741	146651445	AQ	1353407
Li_2024_MQTL1_1	KW, GY, KN, CW	1	9020428		10267354		1246926	Q1
Li_2024_MQTL1_2	KW, EL, EN, DTI, EN, EW, GY	1	31347020		33145424		1798404	Q1
Li_2024_MQTL1_3	GY, EW, EN, EL, DTI	1	53185867		54756189		1570322
Li_2024_MQTL1_4	GY, EW, DTI, KW	1	83637913		84841406		1203493
Li_2024_MQTL1_5	EW, GY, DTI,	1	177550434		179940091		2389657
Li_2024_MQTL1_6	GY, KN	1	195579484		197666678		2087194
Li_2024_MQTL1_7	GY, KW, CW	1	211617408		214155467		2538059
Li_2024_MQTL1_8	DTI, GY,	1	228569035		230016118		1447083
Li_2024_MQTL1_9	KW, CW, EW, KN,	1	267368868		267588286		219418
Li_2024_MQTL2_1	KW	2	4855919		5775907		919988	Q5
Li_2024_MQTL2_2	KN, KW	2	12399027		14088817		1689790
Li_2024_MQTL2_3	EW, KW	2	34677908		41158345		6480437
Li_2024_MQTL2_4	EH, KW, EL	2	47230157		50077558		2847401
Li_2024_MQTL2_5	GY, KN, DTI, KW	2	83121009		111145625		28024616	S1
Li_2024_MQTL2_6	GY, KW, KN,	2	162404629		168817406		6412777	Q7
Li_2024_MQTL2_7		2	201768353		206269623		4501270	Q7
Li_2024_MQTL2_8	EN	2	207032037		208471659		1439622	Q7
Li_2024_MQTL2_9	EN, GY, KN, KW	2	214785539		215697516		911977	Q7
Li_2024_MQTL2_10	EW, KW, KN, GY	2	229788126		232004420		2216294
Li_2024_MQTL3_1	KW, EL, EN	3	2195256		2662819		467563
Li_2024_MQTL3_2	KN, EL, KW, DTI, ED	3	8203690		10749863		2546173
Li_2024_MQTL3_3	EL, KW, KN, EW, EN	3	29845713		56437024		26591311	Q8
Li_2024_MQTL3_4	GY, KN, KW, KN	3	121448425		123473728		2025303	Q8
Li_2024_MQTL3_5	EL, KN, GY	3	171378483		172602570		1224087	Q8
Li_2024_MQTL3_6	EN, KW	3	188551623		190205676		1654053	Q8
Li_2024_MQTL3_7	EL, GY, EW, KW, CW, KN	3	226222616		227430790		1208174
Li_2024_MQTL4_1	DTI, GY, KW	4	2607884		3010893		403009	Q10
Li_2024_MQTL4_2		4	5538016		5794444		256428
Li_2024_MQTL4_3	KW	4	22556770		23978333		1421563
Li_2024_MQTL4_4	GY	4	147085181		148566332		1481151	Q12
Li_2024_MQTL4_5	KN, GY	4	174731633		176228107		1496474	Q12
Li_2024_MQTL4_6	KN, ED, KW	4	188996616		193296913		4300297
Li_2024_MQTL4_7	ED	4	200566673		206856335		6289662
Li_2024_MQTL4_8	KN, KW, EL	4	233513277		235937969		2424692
Li_2024_MQTL4_9	GY, KW, DTI, EL	4	240902308		241160871		258563
Li_2024_MQTL5_1	EL, DTI, KW, KN, GY	5	6169406		7518237		1348831
Li_2024_MQTL5_2	GY, EL, KN, KW	5	21418052		30272391		8854339
Li_2024_MQTL5_3	KN, ED, KW, EW, GY, EN, EL	5	134751345		158854813		24103468
Li_2024_MQTL5_4	GY, EN, KW	5	163788273		173363973		9575700
Li_2024_MQTL5_5	KW, KN	5	176140674		180426834		4286160
Li_2024_MQTL5_6	CW, EL, EN, DTI, GY, KN	5	211720042		212436626		716584
Li_2024_MQTL6_1	DTI	6	3349454		4891223		1541769
Li_2024_MQTL6_2	GY, KW	6	85391578		87324232		1932654
Li_2024_MQTL6_3		6	98283797		100618581		2334784
Li_2024_MQTL6_4		6	106652710		107456544		803834
Li_2024_MQTL6_5	KN, EN, KW	6	149009899		151377801		2367902	Q15
Li_2024_MQTL6_6	EN, KW	6	158150257		159984035		1833778
Li_2024_MQTL6_7	EN, KW, KW	6	162246694		164693128		2446434
Li_2024_MQTL7_1	KN, KW, EN	7	3327663		3969686		642023
Li_2024_MQTL7_2	KW, KN, EN	7	14364655		15804516		1439861
Li_2024_MQTL7_3	KN, DTI, EN	7	85515986		87940401		2424415
Li_2024_MQTL7_4	ED, KN	7	26201713		103470259		77268546
Li_2024_MQTL7_5	KW, CW	7	133907160		136091139		2183979
Li_2024_MQTL7_6	GY, KW, CW	7	142096903		143609044		1512141
Li_2024_MQTL7_7	KN, CW, KN	7	173224779		174101438		876659
Li_2024_MQTL7_8	KW, DTI, KN, EW	7	173215843		172141657		-1074186
Li_2024_MQTL8_1	EL	8	15279590		17396494		2116904
Li_2024_MQTL8_2	EL, KN, GY, EW	8	72530490		72886183		355693	Q18
Li_2024_MQTL8_3	KN	8	77495575		82634598		5139023	Q18
Li_2024_MQTL8_4	GY, KW	8	109426598		114882011		5455413	Q18
Li_2024_MQTL8_5	ED	8	120938441		125826874		4888433	Q18
Li_2024_MQTL8_6		8	126423825		126548284		124459	Q18
Li_2024_MQTL8_7	KW, EN, EL, DTI	8	138463524		138797551		334027	Q18
Li_2024_MQTL8_8	GY, DTI	8	166386779		167977905		1591126
Li_2024_MQTL8_9	KW, GY	8	170290970		171776357		1485387
Li_2024_MQTL8_10	EN, KN, KW	8					0
Li_2024_MQTL9_1	KW, EN	9	10619343		11820194		1200851	Q20
Li_2024_MQTL9_2	GY, KN	9	18799650		19997782		1198132	Q20
Li_2024_MQTL9_3	GY, KN, EN, KW	9	95080644		99126644		4046000	Q20
Li_2024_MQTL9_4	GY, CW, EN	9	119162373		125013478		5851105	Q20
Li_2024_MQTL9_5	KN	9	131732389		135693190		3960801	Q20
Li_2024_MQTL9_6		9	144620174		146288353		1668179	Q21
Li_2024_MQTL9_7	GY, CW, EN, KW	9	149076657		149185649		108992
Li_2024_MQTL9_8	CW	9	150012763		150266482		253719
Li_2024_MQTL9_9		9	152853058		156619142		3766084
Li_2024_MQTL10_1	KW, KN	10	4669371		5440142		770771
Li_2024_MQTL10_2	EL, KW	10	8706675		13070509		4363834
Li_2024_MQTL10_3	EL, DTI, GY, KW	10	58993196		61705012		2711816
Li_2024_MQTL10_4	GY, KW, KN	10	87088439		89413045		2324606
Li_2024_MQTL10_5	KN, KW, GY, EW	10	114032405		117906235		3873830
Li_2024_MQTL10_6	EW, KW	10	129217395		131777373		2559978
Li_2024_MQTL10_7	KN, EL, EN, DTI, GY	10	138322755		140382344		2059589
Li_2024_MQTL10_8	KN, KW, DTI, EN	10	143439650		143776337		336687
Zhao_2018_mQTL1-1	EL	1	1680000		3570000		1890000
Zhao_2018_mQTL1-2		1	7170000		10070000		2900000	Q1
Zhao_2018_mQTL1-3	EW, CW, EL, GY	1	14790000		43060000		28270000	Q1
Zhao_2018_mQTL1-4	EW, CW, KW, EL	1	148620000		191470000		42850000
Zhao_2018_mQTL1-5	EW, CW, KW, EL, GY	1	209510000		233370000		23860000
Zhao_2018_mQTL1-6		1	257380000		269960000		12580000
Zhao_2018_mQTL1-7	KW, EL, GY	2	258870000		290140000		31270000	Q3/Q4
Zhao_2018_mQTL2-1		2	4050000		7940000		3890000	Q5
Zhao_2018_mQTL2-2	EW, CW, KW, EL, GY	2	21780000		61800000		40020000	Q6/S1
Zhao_2018_mQTL3-1	EL, GY	3	3470000		8770000		5300000
Zhao_2018_mQTL3-2	KW, EL, GY	3	169600000		178140000		8540000
Zhao_2018_mQTL3-3	CW	3	197190000		201260000		4070000
Zhao_2018_mQTL3-4		3	212220000		218680000		6460000
Zhao_2018_mQTL4-1	GY	4	3.224e+07		46450000		1.421e+07	Q12
Zhao_2018_mQTL4-2	EL, GY	4	153690000		171700000		18010000	Q12
Zhao_2018_mQTL4-3	CW, KW, EL	4	185450000		198130000		12680000
Zhao_2018_mQTL4-4	CW	4	231610000		236130000		4520000
Zhao_2018_mQTL5-1		5	8470000		12890000		4420000
Zhao_2018_mQTL5-2		5	135810000		168130000		32320000
Zhao_2018_mQTL5-3	EL	5	174130000		188760000		14630000	Q14
Zhao_2018_mQTL5-4	EW, EL, GY	6	205440000		217010000		11570000	S2
Zhao_2018_mQTL6-1	GY	6	86990000		104260000		17270000
Zhao_2018_mQTL6-2	EW, CW, KW, EL, GY	6	123770000		144270000		20500000	Q15
Zhao_2018_mQTL6-3		7	161610000		165840000		4230000
Zhao_2018_mQTL7-1		7	4450000		13950000		9500000
Zhao_2018_mQTL7-2	EL	7	105720000		1.3198e+08		2.626e+07
Zhao_2018_mQTL7-3	EW, GY	7	155420000		162020000		6600000
Zhao_2018_mQTL8-1	EW, EL, GY	8	20660000		39460000		18800000	Q18
Zhao_2018_mQTL8-2	EW, CW, KW, GY	8	133560000		138850000		5290000	Q18
Zhao_2018_mQTL8-3	KW, EL	8	170000000		171330000		1330000
Zhao_2018_mQTL9-1	GY	9	1.624e+07		19090000		2.85e+06	Q20
Zhao_2018_mQTL9-2	GY	9	26960000		105500000		78540000	Q20
Zhao_2018_mQTL9-3	EW, CW, KW, EL	9	120650000		135910000		15260000	Q20/Q21
Zhao_2018_mQTL10-1	KW, GY	10	4480000		5430000		950000
Zhao_2018_mQTL10-2	EL, GY	10	14860000		77020000		62160000
Zhao_2018_mQTL10-3	EL, GY	10	139830000		148530000		8700000

## Sheet: Yield QTL details_
Supplementary Table S6. Traits Considered for Yield.
Trait	Acronym	Traits included
Grain yield	GY	Grain yield
Kernel weight	KW	Hundred kernel weight
		Kernel weight
		Kernel weight per ear
		Kernel weight per plant
		Thousand kernel weight
		Kernel length
		Seed length
		Kernel depth
		Kernel width
		Kernel tickness
Ear row number	ERN	Ear row number
Kernel number	KN	Kernel number
		Kernel number per ear
		Kernel number per plant
		Kernel number per row
		Kernel rows per ear
Ear length	EL	Ear length
Ear diameter	ED	Ear diameter
Ear number	EN	Ear number
		Ear number per plant
		Ear setting percentage
Ear weight	EW	Ear weight
Cob weight	CW	Cob weight
		Cob weight per ear
		Cob diameter
Drought tolerance index	DTI	Drought tolerance index
